# Supplementary material for: 4-{[(1,3-Benzothia­zolium-2-yl)hydra­zono](phen­yl)meth­yl}-3-methyl-1-phenyl-1H-pyrazol-5-olate monohydrate
Source: Acta Crystallogr Sect E Struct Rep Online. 2008 Mar 12;64(Pt 4):o690. doi: 10.1107/S1600536808006193 (PMC2961026; doi:10.1107/S1600536808006193)
Supplement: Supplementary file 1 [file e-64-0o690-sup1.cif]

##############################################################################
###                                                                        ###
###        Electronic paper (Acta Crystallographica Section E)             ###
###                                                                        ###
##############################################################################
#                                                                            #
# This CIF contains the data in a paper accepted for publication in Acta     #
# Crystallographica Section E. It conforms to the requirements of Notes      #
# for Authors for Section E, and has been peer reviewed under the auspices   #
# of the IUCr Commission on Journals.                                        #
#                                                                            #
# Full details of the Crystallographic Information File format               #
# are given in the paper "The Crystallographic Information File (CIF):       #
# a New Standard Archive File for Crystallography" by S. R. Hall, F. H.      #
# Allen and I. D. Brown [Acta Cryst. (1991), A47, 655-685].                  #
#                                                                            #
# The current version of the core CIF dictionary is obtainable from          #
# ftp://ftp.iucr.org/pub/cif_core.dic. The current version number is 2.4.    #
#                                                                            #
# Software is freely available for graphical display of the structure(s) in  #
# this CIF.  For information consult the CIF home page http://www.iucr.org/  #
# cif/home.html                                                              #
#                                                                            #
# This file may be used for bona fide research purposes within the           #
# scientific community so long as proper attribution is given to the journal # 
# article from which it was obtained.                                        #
#                                                                            #
##############################################################################
                                             
data_global
_audit_creation_method     SHELXL-97
_journal_date_recd_electronic     2008-02-24
_journal_date_accepted     2008-03-06
_journal_name_full     'Acta Crystallographica, Section E'
_journal_year     2008
_journal_volume     64
_journal_issue      4
_journal_page_first     o690
_journal_page_last     o690
_journal_paper_category     QO
_journal_coeditor_code     LH2599
_publ_contact_author_name     'Mr. Yi-Feng Sun'
_publ_contact_author_address
;
  Advanced Photonics Center,
  School of Electronic Science and Engineering,
  Southeast University,
  210096 Nanjing, Jiangsu
  People's Republic of China
  and
  Department of Chemistry,
  Taishan University,
  271021 Taian,Shandong,
  People's Republic of China
;
_publ_contact_author_email     sunyf50@hotmail.com
_publ_contact_author_fax     '+86 538 8267973'
_publ_contact_author_phone     '+86 538 6715546'
_publ_section_title
;\
\\
4-{[(1,3-Benzothiazolium-2-yl)hydrazono](phenyl)methyl}-3-methyl-1-\\phenyl-\
1<i>H</i>-pyrazol-5-olate monohydrate
;
loop_
    _publ_author_name
    _publ_author_footnote
    _publ_author_address
    'Yi-Feng Sun' .
;
  Advanced Photonics Center,
  School of Electronic Science and Engineering,
  Southeast University,
  210096 Nanjing, Jiangsu,
  People's Republic of China
  and
  Department of Chemistry,
  Taishan University,
  271021 Taian, Shandong,
  People's Republic of China
;
    'Yi-Ping Cui' .
;
  Advanced Photonics Center,
  School of Electronic Science and Engineering,
  Southeast University,
  210096 Nanjing, Jiangsu,
  People's Republic of China
;
data_I
_chemical_name_systematic
;
4-{[(1,3-Benzothiazolium-2-yl)hydrazono](phenyl)methyl}-3-methyl-1-
phenyl-1H-pyrazol-5-olate monohydrate
;
_chemical_name_common     ?
_chemical_formula_moiety     'C24 H19 N5 O S, H2 O'
_chemical_formula_sum     'C24 H21 N5 O2 S'
_chemical_formula_structural     ?
_chemical_formula_analytical     ?
_chemical_formula_iupac     'C24 H19 N5 O S, H2 O'
_chemical_formula_weight     443.52
_chemical_melting_point     ?
_symmetry_cell_setting     'Triclinic'
_symmetry_space_group_name_H-M     'P -1'
_symmetry_space_group_name_Hall     '-P 1'
loop_
    _symmetry_equiv_pos_as_xyz
    'x, y, z'
    '-x, -y, -z'
_cell_length_a     7.1059(16)
_cell_length_b     12.906(3)
_cell_length_c     13.439(3)
_cell_angle_alpha     67.173(4)
_cell_angle_beta     85.597(4)
_cell_angle_gamma     76.226(4)
_cell_volume     1103.1(4)
_cell_formula_units_Z     2
_cell_measurement_reflns_used     2939
_cell_measurement_theta_min     2.95
_cell_measurement_theta_max     27.56
_cell_measurement_temperature     273(2)
_exptl_crystal_description     block
_exptl_crystal_colour     yellow
_exptl_crystal_size_max     0.15
_exptl_crystal_size_mid     0.12
_exptl_crystal_size_min     0.10
_exptl_crystal_density_diffrn     1.335
_exptl_crystal_density_meas     ?
_exptl_crystal_density_method     'not measured'
_exptl_crystal_F_000     464
_exptl_absorpt_coefficient_mu     0.178
_exptl_absorpt_correction_type     multi-scan
_exptl_absorpt_process_details     '(SADABS; Sheldrick, 1996)'
_exptl_absorpt_correction_T_min     0.9737
_exptl_absorpt_correction_T_max     0.9824
_exptl_special_details
;
.
;
_diffrn_ambient_temperature     273(2)
_diffrn_radiation_type     MoK\a
_diffrn_radiation_wavelength     0.71073
_diffrn_radiation_source     'fine-focus sealed tube'
_diffrn_radiation_monochromator     graphite
_diffrn_measurement_device_type     'Bruker SMART CCD area-detector'
_diffrn_measurement_method     '\f and \w'
_diffrn_detector_area_resol_mean     ?
_diffrn_reflns_number     5750
_diffrn_reflns_av_R_equivalents     0.0176
_diffrn_reflns_av_sigmaI/netI     0.0342
_diffrn_reflns_theta_min     1.64
_diffrn_reflns_theta_max     25.04
_diffrn_reflns_theta_full     25.04
_diffrn_measured_fraction_theta_max     0.983
_diffrn_measured_fraction_theta_full     0.983
_diffrn_reflns_limit_h_min     -8
_diffrn_reflns_limit_h_max     8
_diffrn_reflns_limit_k_min     -11
_diffrn_reflns_limit_k_max     15
_diffrn_reflns_limit_l_min     -15
_diffrn_reflns_limit_l_max     15
_diffrn_standards_number     0
_diffrn_standards_interval_count     .
_diffrn_standards_interval_time     .
_diffrn_standards_decay_%     .
_refine_special_details
;
Refinement of F^2^ against ALL reflections.  The weighted R-factor wR and
 goodness of fit S are based on F^2^, conventional R-factors R are based
 on F, with F set to zero for negative F^2^. The threshold expression of
 F^2^ > 2sigma(F^2^) is used only for calculating R-factors(gt) etc. and is
 not relevant to the choice of reflections for refinement.  R-factors based
 on F^2^ are statistically about twice as large as those based on F, and R-
 factors based on ALL data will be even larger.
;
_reflns_number_total     3850
_reflns_number_gt     3210
_reflns_threshold_expression     I>2\s(I)
_refine_ls_structure_factor_coef     Fsqd
_refine_ls_matrix_type     full
_refine_ls_R_factor_all     0.0595
_refine_ls_R_factor_gt     0.0511
_refine_ls_wR_factor_gt     0.1344
_refine_ls_wR_factor_ref     0.1391
_refine_ls_goodness_of_fit_ref     1.093
_refine_ls_restrained_S_all     1.092
_refine_ls_number_reflns     3850
_refine_ls_number_parameters     290
_refine_ls_number_restraints     3
_refine_ls_hydrogen_treatment     constr
_refine_ls_weighting_scheme     calc
_refine_ls_weighting_details
         'calc w=1/[\s^2^(Fo^2^)+(0.0377P)^2^+1.1858P] where P=(Fo^2^+2Fc^2^)/3'
_atom_sites_solution_hydrogens     difmap
_atom_sites_solution_primary     direct
_atom_sites_solution_secondary     difmap
_refine_ls_shift/su_max     0.000
_refine_ls_shift/su_mean     0.000
_refine_diff_density_max     0.268
_refine_diff_density_min     -0.194
_refine_ls_extinction_method     'SHELXL97 (Sheldrick, 2008)'
_refine_ls_extinction_coef     0.0158(18)
loop_
    _atom_type_symbol
    _atom_type_description
    _atom_type_scat_dispersion_real
    _atom_type_scat_dispersion_imag
    _atom_type_scat_source
    'C' 'C' 0.0033 0.0016
                         'International Tables Vol C Tables 4.2.6.8 and 6.1.1.4'
    'H' 'H' 0.0000 0.0000
                         'International Tables Vol C Tables 4.2.6.8 and 6.1.1.4'
    'N' 'N' 0.0061 0.0033
                         'International Tables Vol C Tables 4.2.6.8 and 6.1.1.4'
    'O' 'O' 0.0106 0.0060
                         'International Tables Vol C Tables 4.2.6.8 and 6.1.1.4'
    'S' 'S' 0.1246 0.1234
                         'International Tables Vol C Tables 4.2.6.8 and 6.1.1.4'
_computing_data_collection     'SMART (Bruker, 1997)'
_computing_cell_refinement     'SAINT (Bruker, 1997)'
_computing_data_reduction     'SAINT (Bruker, 1997)'
_computing_structure_solution     'SHELXS97 (Sheldrick, 2008)'
_computing_structure_refinement     'SHELXL97 (Sheldrick, 2008)'
_computing_molecular_graphics     'SHELXTL (Sheldrick, 2008)'
_computing_publication_material     'SHELXTL (Sheldrick, 2008)'
loop_
    _atom_site_type_symbol
    _atom_site_label
    _atom_site_fract_x
    _atom_site_fract_y
    _atom_site_fract_z
    _atom_site_U_iso_or_equiv
    _atom_site_adp_type
    _atom_site_calc_flag
    _atom_site_refinement_flags
    _atom_site_occupancy
    _atom_site_disorder_assembly
    _atom_site_disorder_group
    S S1 0.85393(12) 0.44604(7) 0.44483(6) 0.0482(2) Uani d . 1 . .
    O O1 0.8025(3) 0.58715(19) 0.03090(16) 0.0513(5) Uani d . 1 . .
    O O2 0.9942(3) 0.28493(19) 0.14541(16) 0.0551(6) Uani d D 1 . .
    H H25 0.8965 0.2751 0.1203 0.066 Uiso d RD 1 . .
    H H26 1.0389 0.3328 0.0912 0.066 Uiso d RD 1 . .
    N N1 0.9422(3) 0.3293(2) 0.32447(18) 0.0416(5) Uani d . 1 . .
    H H1 0.9531 0.3109 0.2689 0.050 Uiso calc R 1 . .
    N N2 0.7798(3) 0.5218(2) 0.23487(19) 0.0448(6) Uani d . 1 . .
    H H2 0.7755 0.5181 0.1726 0.054 Uiso calc R 1 . .
    N N3 0.7050(4) 0.6224(2) 0.25456(19) 0.0475(6) Uani d . 1 . .
    N N4 0.5118(3) 0.6743(2) -0.06729(18) 0.0425(6) Uani d . 1 . .
    N N5 0.3329(4) 0.7428(2) -0.0612(2) 0.0483(6) Uani d . 1 . .
    C C1 0.8564(4) 0.4347(2) 0.3203(2) 0.0379(6) Uani d . 1 . .
    C C2 0.9815(4) 0.3026(3) 0.5016(2) 0.0458(7) Uani d . 1 . .
    C C3 1.0124(4) 0.2522(2) 0.4260(2) 0.0424(6) Uani d . 1 . .
    C C4 1.1057(5) 0.1373(3) 0.4546(3) 0.0580(8) Uani d . 1 . .
    H H4 1.1238 0.1024 0.4046 0.070 Uiso calc R 1 . .
    C C5 1.1705(6) 0.0766(3) 0.5594(3) 0.0730(11) Uani d . 1 . .
    H H5 1.2329 -0.0009 0.5805 0.088 Uiso calc R 1 . .
    C C6 1.1459(6) 0.1268(3) 0.6336(3) 0.0743(11) Uani d . 1 . .
    H H6 1.1942 0.0836 0.7036 0.089 Uiso calc R 1 . .
    C C7 1.0508(5) 0.2401(3) 0.6061(3) 0.0618(9) Uani d . 1 . .
    H H7 1.0334 0.2741 0.6567 0.074 Uiso calc R 1 . .
    C C8 0.5842(4) 0.7029(2) 0.1837(2) 0.0424(6) Uani d . 1 . .
    C C9 0.5070(4) 0.8052(2) 0.2121(2) 0.0450(7) Uani d . 1 . .
    C C10 0.5184(6) 0.9135(3) 0.1387(3) 0.0637(10) Uani d . 1 . .
    H H10 0.5788 0.9211 0.0732 0.076 Uiso calc R 1 . .
    C C11 0.4416(7) 1.0104(3) 0.1612(3) 0.0761(12) Uani d . 1 . .
    H H11 0.4489 1.0829 0.1106 0.091 Uiso calc R 1 . .
    C C12 0.3545(6) 0.9999(3) 0.2576(3) 0.0722(11) Uani d . 1 . .
    H H12 0.2995 1.0654 0.2723 0.087 Uiso calc R 1 . .
    C C13 0.3485(6) 0.8927(3) 0.3327(3) 0.0683(10) Uani d . 1 . .
    H H13 0.2921 0.8854 0.3991 0.082 Uiso calc R 1 . .
    C C14 0.4252(5) 0.7953(3) 0.3107(2) 0.0544(8) Uani d . 1 . .
    H H14 0.4217 0.7228 0.3626 0.065 Uiso calc R 1 . .
    C C15 0.5207(4) 0.7042(2) 0.0832(2) 0.0400(6) Uani d . 1 . .
    C C16 0.6280(4) 0.6487(2) 0.0189(2) 0.0412(6) Uani d . 1 . .
    C C17 0.3392(4) 0.7598(3) 0.0289(2) 0.0462(7) Uani d . 1 . .
    C C18 0.1601(5) 0.8263(3) 0.0615(3) 0.0729(11) Uani d . 1 . .
    H H18A 0.1789 0.9005 0.0529 0.109 Uiso calc R 1 . .
    H H18B 0.1335 0.7847 0.1357 0.109 Uiso calc R 1 . .
    H H18C 0.0528 0.8363 0.0168 0.109 Uiso calc R 1 . .
    C C19 0.5566(4) 0.6468(3) -0.1605(2) 0.0432(7) Uani d . 1 . .
    C C20 0.4799(5) 0.7263(3) -0.2587(2) 0.0567(8) Uani d . 1 . .
    H H20 0.4028 0.7975 -0.2639 0.068 Uiso calc R 1 . .
    C C21 0.5176(6) 0.7001(4) -0.3495(3) 0.0697(10) Uani d . 1 . .
    H H21 0.4660 0.7539 -0.4161 0.084 Uiso calc R 1 . .
    C C22 0.6305(6) 0.5954(4) -0.3418(3) 0.0713(11) Uani d . 1 . .
    H H22 0.6546 0.5776 -0.4030 0.086 Uiso calc R 1 . .
    C C23 0.7080(5) 0.5169(3) -0.2440(3) 0.0656(10) Uani d . 1 . .
    H H23 0.7860 0.4461 -0.2391 0.079 Uiso calc R 1 . .
    C C24 0.6718(5) 0.5417(3) -0.1523(3) 0.0533(8) Uani d . 1 . .
    H H24 0.7245 0.4881 -0.0859 0.064 Uiso calc R 1 . .
loop_
    _atom_site_aniso_label
    _atom_site_aniso_U_11
    _atom_site_aniso_U_22
    _atom_site_aniso_U_33
    _atom_site_aniso_U_12
    _atom_site_aniso_U_13
    _atom_site_aniso_U_23
    S1 0.0615(5) 0.0509(5) 0.0402(4) -0.0127(4) -0.0018(3) -0.0254(3)
    O1 0.0423(12) 0.0656(14) 0.0433(11) -0.0049(10) 0.0022(9) -0.0223(10)
    O2 0.0562(13) 0.0765(15) 0.0451(12) -0.0244(11) 0.0044(10) -0.0317(11)
    N1 0.0471(13) 0.0462(13) 0.0386(12) -0.0140(11) 0.0022(10) -0.0219(11)
    N2 0.0536(15) 0.0465(14) 0.0398(13) -0.0094(11) -0.0044(11) -0.0225(11)
    N3 0.0593(16) 0.0439(14) 0.0441(14) -0.0107(12) -0.0025(12) -0.0217(12)
    N4 0.0437(13) 0.0494(14) 0.0378(12) -0.0101(11) 0.0015(10) -0.0207(11)
    N5 0.0455(14) 0.0536(15) 0.0499(14) -0.0085(12) -0.0035(11) -0.0251(12)
    C1 0.0398(15) 0.0432(15) 0.0370(14) -0.0147(12) 0.0009(11) -0.0189(12)
    C2 0.0505(17) 0.0499(17) 0.0410(15) -0.0163(14) -0.0009(13) -0.0183(13)
    C3 0.0420(15) 0.0445(16) 0.0437(15) -0.0146(13) 0.0014(12) -0.0174(13)
    C4 0.063(2) 0.0499(19) 0.061(2) -0.0114(16) 0.0041(16) -0.0227(16)
    C5 0.074(2) 0.052(2) 0.077(3) -0.0050(18) -0.012(2) -0.0091(19)
    C6 0.081(3) 0.072(3) 0.055(2) -0.014(2) -0.0184(19) -0.0072(19)
    C7 0.074(2) 0.066(2) 0.0454(18) -0.0179(18) -0.0098(16) -0.0188(16)
    C8 0.0502(17) 0.0423(16) 0.0381(15) -0.0157(13) 0.0042(13) -0.0165(13)
    C9 0.0537(17) 0.0456(16) 0.0399(15) -0.0136(14) -0.0020(13) -0.0190(13)
    C10 0.105(3) 0.0468(18) 0.0417(17) -0.0216(18) 0.0103(17) -0.0185(14)
    C11 0.130(4) 0.0421(18) 0.057(2) -0.024(2) 0.013(2) -0.0198(16)
    C12 0.097(3) 0.054(2) 0.072(2) -0.009(2) 0.013(2) -0.0373(19)
    C13 0.078(2) 0.072(2) 0.060(2) -0.0152(19) 0.0226(18) -0.0352(19)
    C14 0.065(2) 0.0505(18) 0.0456(17) -0.0155(16) 0.0107(15) -0.0167(14)
    C15 0.0466(16) 0.0393(15) 0.0368(14) -0.0130(12) 0.0011(12) -0.0154(12)
    C16 0.0446(16) 0.0427(15) 0.0362(14) -0.0158(13) 0.0031(12) -0.0121(12)
    C17 0.0479(17) 0.0460(16) 0.0473(16) -0.0101(13) 0.0000(13) -0.0208(14)
    C18 0.060(2) 0.085(3) 0.077(3) 0.0082(19) -0.0081(19) -0.047(2)
    C19 0.0476(16) 0.0533(17) 0.0388(15) -0.0244(14) 0.0074(12) -0.0221(13)
    C20 0.060(2) 0.069(2) 0.0448(17) -0.0205(17) -0.0010(15) -0.0217(16)
    C21 0.068(2) 0.107(3) 0.0412(18) -0.035(2) 0.0035(16) -0.028(2)
    C22 0.071(2) 0.116(3) 0.061(2) -0.052(2) 0.0242(19) -0.057(2)
    C23 0.065(2) 0.078(2) 0.081(3) -0.0356(19) 0.0250(19) -0.053(2)
    C24 0.0599(19) 0.0571(19) 0.0522(18) -0.0248(16) 0.0109(15) -0.0259(15)
_geom_special_details
;
 All esds (except the esd in the dihedral angle between two l.s. planes)
 are estimated using the full covariance matrix.  The cell esds are taken
 into account individually in the estimation of esds in distances, angles
 and torsion angles; correlations between esds in cell parameters are only
 used when they are defined by crystal symmetry.  An approximate (isotropic)
 treatment of cell esds is used for estimating esds involving l.s. planes.
;
loop_
    _geom_bond_atom_site_label_1
    _geom_bond_atom_site_label_2
    _geom_bond_site_symmetry_2
    _geom_bond_distance
    _geom_bond_publ_flag
    S1 C1 . 1.735(3) ?
    S1 C2 . 1.744(3) ?
    O1 C16 . 1.287(3) ?
    O2 H25 . 0.8500 ?
    O2 H26 . 0.8500 ?
    N1 C1 . 1.332(3) ?
    N1 C3 . 1.384(4) ?
    N1 H1 . 0.8600 ?
    N2 C1 . 1.297(3) ?
    N2 N3 . 1.397(3) ?
    N2 H2 . 0.8600 ?
    N3 C8 . 1.288(4) ?
    N4 C16 . 1.361(3) ?
    N4 N5 . 1.382(3) ?
    N4 C19 . 1.424(3) ?
    N5 C17 . 1.317(4) ?
    C2 C7 . 1.380(4) ?
    C2 C3 . 1.384(4) ?
    C3 C4 . 1.384(4) ?
    C4 C5 . 1.372(5) ?
    C4 H4 . 0.9300 ?
    C5 C6 . 1.365(5) ?
    C5 H5 . 0.9300 ?
    C6 C7 . 1.371(5) ?
    C6 H6 . 0.9300 ?
    C7 H7 . 0.9300 ?
    C8 C15 . 1.449(4) ?
    C8 C9 . 1.484(4) ?
    C9 C14 . 1.377(4) ?
    C9 C10 . 1.379(4) ?
    C10 C11 . 1.377(5) ?
    C10 H10 . 0.9300 ?
    C11 C12 . 1.365(5) ?
    C11 H11 . 0.9300 ?
    C12 C13 . 1.369(5) ?
    C12 H12 . 0.9300 ?
    C13 C14 . 1.379(5) ?
    C13 H13 . 0.9300 ?
    C14 H14 . 0.9300 ?
    C15 C16 . 1.400(4) ?
    C15 C17 . 1.418(4) ?
    C17 C18 . 1.495(4) ?
    C18 H18A . 0.9600 ?
    C18 H18B . 0.9600 ?
    C18 H18C . 0.9600 ?
    C19 C20 . 1.373(4) ?
    C19 C24 . 1.375(4) ?
    C20 C21 . 1.379(5) ?
    C20 H20 . 0.9300 ?
    C21 C22 . 1.367(6) ?
    C21 H21 . 0.9300 ?
    C22 C23 . 1.368(5) ?
    C22 H22 . 0.9300 ?
    C23 C24 . 1.379(4) ?
    C23 H23 . 0.9300 ?
    C24 H24 . 0.9300 ?
loop_
    _geom_angle_atom_site_label_1
    _geom_angle_atom_site_label_2
    _geom_angle_atom_site_label_3
    _geom_angle_site_symmetry_1
    _geom_angle_site_symmetry_3
    _geom_angle
    _geom_angle_publ_flag
    C1 S1 C2 . . 89.71(13) ?
    H25 O2 H26 . . 104.4 ?
    C1 N1 C3 . . 114.1(2) ?
    C1 N1 H1 . . 122.9 ?
    C3 N1 H1 . . 122.9 ?
    C1 N2 N3 . . 113.0(2) ?
    C1 N2 H2 . . 123.5 ?
    N3 N2 H2 . . 123.5 ?
    C8 N3 N2 . . 116.6(2) ?
    C16 N4 N5 . . 111.7(2) ?
    C16 N4 C19 . . 128.9(2) ?
    N5 N4 C19 . . 119.3(2) ?
    C17 N5 N4 . . 105.4(2) ?
    N2 C1 N1 . . 125.9(2) ?
    N2 C1 S1 . . 121.5(2) ?
    N1 C1 S1 . . 112.7(2) ?
    C7 C2 C3 . . 120.3(3) ?
    C7 C2 S1 . . 128.5(3) ?
    C3 C2 S1 . . 111.2(2) ?
    C4 C3 N1 . . 126.9(3) ?
    C4 C3 C2 . . 120.8(3) ?
    N1 C3 C2 . . 112.2(3) ?
    C5 C4 C3 . . 117.7(3) ?
    C5 C4 H4 . . 121.2 ?
    C3 C4 H4 . . 121.2 ?
    C6 C5 C4 . . 121.8(4) ?
    C6 C5 H5 . . 119.1 ?
    C4 C5 H5 . . 119.1 ?
    C5 C6 C7 . . 120.7(3) ?
    C5 C6 H6 . . 119.6 ?
    C7 C6 H6 . . 119.6 ?
    C6 C7 C2 . . 118.6(3) ?
    C6 C7 H7 . . 120.7 ?
    C2 C7 H7 . . 120.7 ?
    N3 C8 C15 . . 127.9(3) ?
    N3 C8 C9 . . 113.3(2) ?
    C15 C8 C9 . . 118.8(2) ?
    C14 C9 C10 . . 118.6(3) ?
    C14 C9 C8 . . 121.8(3) ?
    C10 C9 C8 . . 119.7(3) ?
    C11 C10 C9 . . 121.0(3) ?
    C11 C10 H10 . . 119.5 ?
    C9 C10 H10 . . 119.5 ?
    C12 C11 C10 . . 119.9(3) ?
    C12 C11 H11 . . 120.0 ?
    C10 C11 H11 . . 120.0 ?
    C11 C12 C13 . . 119.7(3) ?
    C11 C12 H12 . . 120.2 ?
    C13 C12 H12 . . 120.2 ?
    C12 C13 C14 . . 120.6(3) ?
    C12 C13 H13 . . 119.7 ?
    C14 C13 H13 . . 119.7 ?
    C9 C14 C13 . . 120.1(3) ?
    C9 C14 H14 . . 119.9 ?
    C13 C14 H14 . . 119.9 ?
    C16 C15 C17 . . 104.9(2) ?
    C16 C15 C8 . . 126.7(3) ?
    C17 C15 C8 . . 128.4(3) ?
    O1 C16 N4 . . 123.3(3) ?
    O1 C16 C15 . . 130.4(3) ?
    N4 C16 C15 . . 106.3(2) ?
    N5 C17 C15 . . 111.8(3) ?
    N5 C17 C18 . . 118.1(3) ?
    C15 C17 C18 . . 130.1(3) ?
    C17 C18 H18A . . 109.5 ?
    C17 C18 H18B . . 109.5 ?
    H18A C18 H18B . . 109.5 ?
    C17 C18 H18C . . 109.5 ?
    H18A C18 H18C . . 109.5 ?
    H18B C18 H18C . . 109.5 ?
    C20 C19 C24 . . 120.5(3) ?
    C20 C19 N4 . . 118.8(3) ?
    C24 C19 N4 . . 120.7(3) ?
    C19 C20 C21 . . 119.7(3) ?
    C19 C20 H20 . . 120.2 ?
    C21 C20 H20 . . 120.2 ?
    C22 C21 C20 . . 120.2(4) ?
    C22 C21 H21 . . 119.9 ?
    C20 C21 H21 . . 119.9 ?
    C21 C22 C23 . . 119.8(3) ?
    C21 C22 H22 . . 120.1 ?
    C23 C22 H22 . . 120.1 ?
    C22 C23 C24 . . 120.7(4) ?
    C22 C23 H23 . . 119.6 ?
    C24 C23 H23 . . 119.6 ?
    C19 C24 C23 . . 119.1(3) ?
    C19 C24 H24 . . 120.5 ?
    C23 C24 H24 . . 120.5 ?
loop_
    _geom_torsion_atom_site_label_1
    _geom_torsion_atom_site_label_2
    _geom_torsion_atom_site_label_3
    _geom_torsion_atom_site_label_4
    _geom_torsion_site_symmetry_1
    _geom_torsion_site_symmetry_2
    _geom_torsion_site_symmetry_3
    _geom_torsion_site_symmetry_4
    _geom_torsion
    _geom_torsion_publ_flag
    C1 N2 N3 C8 . . . . -162.4(3) ?
    C16 N4 N5 C17 . . . . 0.3(3) ?
    C19 N4 N5 C17 . . . . -175.6(2) ?
    N3 N2 C1 N1 . . . . -178.3(2) ?
    N3 N2 C1 S1 . . . . 2.1(3) ?
    C3 N1 C1 N2 . . . . 179.8(3) ?
    C3 N1 C1 S1 . . . . -0.6(3) ?
    C2 S1 C1 N2 . . . . -178.6(2) ?
    C2 S1 C1 N1 . . . . 1.7(2) ?
    C1 S1 C2 C7 . . . . 176.8(3) ?
    C1 S1 C2 C3 . . . . -2.5(2) ?
    C1 N1 C3 C4 . . . . 179.2(3) ?
    C1 N1 C3 C2 . . . . -1.4(3) ?
    C7 C2 C3 C4 . . . . 2.8(5) ?
    S1 C2 C3 C4 . . . . -177.9(2) ?
    C7 C2 C3 N1 . . . . -176.7(3) ?
    S1 C2 C3 N1 . . . . 2.6(3) ?
    N1 C3 C4 C5 . . . . 177.6(3) ?
    C2 C3 C4 C5 . . . . -1.7(5) ?
    C3 C4 C5 C6 . . . . -0.4(6) ?
    C4 C5 C6 C7 . . . . 1.5(6) ?
    C5 C6 C7 C2 . . . . -0.4(6) ?
    C3 C2 C7 C6 . . . . -1.7(5) ?
    S1 C2 C7 C6 . . . . 179.2(3) ?
    N2 N3 C8 C15 . . . . -2.5(4) ?
    N2 N3 C8 C9 . . . . 178.3(2) ?
    N3 C8 C9 C14 . . . . -52.3(4) ?
    C15 C8 C9 C14 . . . . 128.3(3) ?
    N3 C8 C9 C10 . . . . 127.0(3) ?
    C15 C8 C9 C10 . . . . -52.3(4) ?
    C14 C9 C10 C11 . . . . -3.1(6) ?
    C8 C9 C10 C11 . . . . 177.5(3) ?
    C9 C10 C11 C12 . . . . 0.7(7) ?
    C10 C11 C12 C13 . . . . 1.6(7) ?
    C11 C12 C13 C14 . . . . -1.6(6) ?
    C10 C9 C14 C13 . . . . 3.1(5) ?
    C8 C9 C14 C13 . . . . -177.5(3) ?
    C12 C13 C14 C9 . . . . -0.7(6) ?
    N3 C8 C15 C16 . . . . -30.2(5) ?
    C9 C8 C15 C16 . . . . 149.0(3) ?
    N3 C8 C15 C17 . . . . 149.2(3) ?
    C9 C8 C15 C17 . . . . -31.6(4) ?
    N5 N4 C16 O1 . . . . -179.2(2) ?
    C19 N4 C16 O1 . . . . -3.8(4) ?
    N5 N4 C16 C15 . . . . -0.8(3) ?
    C19 N4 C16 C15 . . . . 174.6(3) ?
    C17 C15 C16 O1 . . . . 179.2(3) ?
    C8 C15 C16 O1 . . . . -1.2(5) ?
    C17 C15 C16 N4 . . . . 0.9(3) ?
    C8 C15 C16 N4 . . . . -179.5(3) ?
    N4 N5 C17 C15 . . . . 0.4(3) ?
    N4 N5 C17 C18 . . . . -176.6(3) ?
    C16 C15 C17 N5 . . . . -0.8(3) ?
    C8 C15 C17 N5 . . . . 179.7(3) ?
    C16 C15 C17 C18 . . . . 175.6(3) ?
    C8 C15 C17 C18 . . . . -3.9(5) ?
    C16 N4 C19 C20 . . . . -142.4(3) ?
    N5 N4 C19 C20 . . . . 32.7(4) ?
    C16 N4 C19 C24 . . . . 38.7(4) ?
    N5 N4 C19 C24 . . . . -146.2(3) ?
    C24 C19 C20 C21 . . . . 0.5(5) ?
    N4 C19 C20 C21 . . . . -178.4(3) ?
    C19 C20 C21 C22 . . . . 0.1(5) ?
    C20 C21 C22 C23 . . . . -0.7(5) ?
    C21 C22 C23 C24 . . . . 0.7(5) ?
    C20 C19 C24 C23 . . . . -0.5(4) ?
    N4 C19 C24 C23 . . . . 178.4(3) ?
    C22 C23 C24 C19 . . . . -0.1(5) ?
loop_
    _geom_hbond_atom_site_label_D
    _geom_hbond_atom_site_label_H
    _geom_hbond_atom_site_label_A
    _geom_hbond_site_symmetry_A
    _geom_hbond_distance_DH
    _geom_hbond_distance_HA
    _geom_hbond_distance_DA
    _geom_hbond_angle_DHA
    _geom_hbond_publ_flag
    O2 H25 N5 2_665 0.85 1.97 2.815(3) 178.3 y
    O2 H26 O1 2_765 0.85 2.00 2.829(3) 166.2 y
    N1 H1 O2 . 0.86 1.81 2.662(3) 173.0 y
    N2 H2 O1 . 0.86 1.78 2.541(3) 146.4 y
