# Supplementary material for: 4-{[(1,3-Benzothia­zolium-2-yl)hydra­zono](phen­yl)meth­yl}-3-methyl-1-phenyl-1H-pyrazol-5-olate monohydrate
Source: Acta Crystallogr Sect E Struct Rep Online. 2008 Mar 12;64(Pt 4):o690. doi: 10.1107/S1600536808006193 (PMC2961026; doi:10.1107/S1600536808006193)
Supplement: Supplementary file 2 [file e-64-0o690-Isup2.hkl]

# 
# h,k,l, Fc-squared, Fo-squared, sigma(Fo-squared) and status flag 
# 
data_I
_shelx_title ' 071218b in P-1' 
_shelx_refln_list_code          4 
_shelx_F_calc_maximum      179.57 
_exptl_crystal_F_000       464.00 
_reflns_d_resolution_high  0.8396 
 
loop_ 
 _symmetry_equiv_pos_as_xyz 
 'x, y, z' 
 '-x, -y, -z' 
 
_cell_length_a     7.1059 
_cell_length_b    12.9059 
_cell_length_c    13.4394 
_cell_angle_alpha  67.173 
_cell_angle_beta   85.597 
_cell_angle_gamma  76.226 
 
_shelx_F_squared_multiplier     1.000 
 
loop_ 
 _refln_index_h 
 _refln_index_k 
 _refln_index_l 
 _refln_F_squared_calc 
 _refln_F_squared_meas 
 _refln_F_squared_sigma 
 _refln_observed_status 
   1   0   0     1366.09     1392.07     36.97 o 
   2   0   0     1722.56     1760.72     33.34 o 
   3   0   0      294.60      312.93     19.01 o 
   5   0   0        1.56        0.67      0.77 o 
   6   0   0      525.61      494.32     14.12 o 
   7   0   0        3.02        2.77      1.23 o 
  -8   1   0        2.99       14.57      3.27 o 
  -7   1   0       15.90       15.80      1.88 o 
  -6   1   0       37.00       36.30      2.38 o 
  -5   1   0       70.34       73.47      3.02 o 
  -4   1   0      210.57      415.90      9.42 o 
  -3   1   0       17.34       20.12      1.20 o 
  -2   1   0      279.65      277.30      6.03 o 
  -1   1   0      228.48      224.54      6.62 o 
   0   1   0     4621.87     5135.58    136.33 o 
   1   1   0      537.56      520.56     15.23 o 
   2   1   0     1161.39     1114.99     30.21 o 
   3   1   0        0.06        0.02      0.46 o 
   4   1   0      105.67      133.89      5.67 o 
   5   1   0      151.34      151.48      3.44 o 
   6   1   0       14.41       11.55      1.59 o 
   7   1   0        1.40        1.68      1.15 o 
  -7   2   0        2.30        2.18      1.17 o 
  -6   2   0       54.64       50.47      2.74 o 
  -5   2   0        7.59       11.69      1.34 o 
  -4   2   0      270.47      322.22      7.72 o 
  -3   2   0      130.64      139.32      3.82 o 
  -2   2   0      394.74      420.85      8.75 o 
  -1   2   0      106.94      111.65      2.64 o 
   0   2   0     1532.48     1802.58     47.40 o 
   1   2   0     1212.55     1323.76     29.69 o 
   2   2   0    32247.03    35913.91    936.08 o 
   3   2   0     1376.61     1321.41     36.08 o 
   4   2   0      955.72     1095.64     20.59 o 
   5   2   0       27.34       26.27      1.29 o 
   6   2   0        0.10       -0.26      0.83 o 
   7   2   0       22.23       21.18      2.14 o 
   8   2   0       34.13       25.64      3.53 o 
  -7   3   0        0.20        0.87      1.69 o 
  -6   3   0       11.25        9.27      1.43 o 
  -5   3   0        8.41       10.06      1.57 o 
  -4   3   0      300.48      327.04      7.86 o 
  -3   3   0      121.06      103.80      3.81 o 
  -2   3   0      414.43      423.70      8.90 o 
  -1   3   0       27.77       31.25      1.17 o 
   0   3   0      444.07      540.11     10.00 o 
   1   3   0     7544.17     7007.77    124.19 o 
   2   3   0     9934.70     9772.46    400.15 o 
   3   3   0      890.58      899.56     16.87 o 
   4   3   0      270.70      258.73      5.92 o 
   5   3   0       14.87       15.07      2.11 o 
   6   3   0       35.09       33.51      1.67 o 
   7   3   0       53.13       54.69      4.53 o 
   8   3   0       34.53       41.48      4.35 o 
  -7   4   0        0.00       -0.82      1.66 o 
  -6   4   0       32.85       31.20      2.30 o 
  -5   4   0       45.69       37.44      3.59 o 
  -4   4   0      124.14      132.09      4.17 o 
  -3   4   0      961.38     1004.90     20.18 o 
  -2   4   0      397.65      380.75      8.28 o 
  -1   4   0      105.03       91.30      3.44 o 
   0   4   0      688.24      726.24     13.42 o 
   1   4   0      439.88      406.87      7.85 o 
   2   4   0       37.11       59.00      3.14 o 
   3   4   0        5.60        1.69      0.51 o 
   4   4   0     2349.44     2344.70     33.19 o 
   5   4   0      145.60      134.74      3.89 o 
   6   4   0      496.50      488.04     10.60 o 
   7   4   0        5.68        6.19      2.29 o 
   8   4   0        9.01        8.49      2.74 o 
  -7   5   0        2.49        4.95      2.42 o 
  -6   5   0       45.99       42.57      3.07 o 
  -5   5   0      159.47      155.49      5.05 o 
  -4   5   0       55.86       54.67      2.57 o 
  -3   5   0      129.84      135.20      5.72 o 
  -2   5   0      366.67      344.50      6.99 o 
  -1   5   0      511.19      481.38      9.31 o 
   0   5   0      815.68      980.11     18.04 o 
   1   5   0      117.22      106.27      3.44 o 
   2   5   0      789.05      853.87     15.95 o 
   3   5   0      202.12      188.76      4.44 o 
   4   5   0      881.83      893.32     17.22 o 
   5   5   0      152.24      143.08      3.28 o 
   6   5   0      314.23      292.84      5.57 o 
   7   5   0        1.04        2.32      1.34 o 
   8   5   0        4.14        7.46      2.61 o 
  -6   6   0       37.35       47.82      2.92 o 
  -5   6   0       51.52       53.38      2.86 o 
  -4   6   0       45.59       84.57     12.32 o 
  -3   6   0        0.28        0.24      0.84 o 
  -2   6   0      296.98      278.25      9.72 o 
  -1   6   0       23.97       46.30      4.97 o 
   0   6   0       81.49       91.57      3.81 o 
   1   6   0      582.06      552.36     10.73 o 
   2   6   0        5.12        8.74      1.21 o 
   3   6   0       24.79       24.81      1.33 o 
   4   6   0       45.22       90.64      7.58 o 
   5   6   0        8.40       11.52      1.25 o 
   6   6   0      126.29      117.28      5.35 o 
   7   6   0       21.80       26.25      2.71 o 
   8   6   0       26.77       25.25      3.87 o 
  -6   7   0       13.27       19.40      3.53 o 
  -5   7   0        2.01        0.67      1.20 o 
  -4   7   0        6.93       41.27      3.87 o 
  -3   7   0      132.17      131.37      6.49 o 
  -2   7   0      418.76      401.16     13.29 o 
  -1   7   0       99.25      101.47      2.79 o 
   0   7   0      381.28      418.51      8.49 o 
   1   7   0      433.97      409.09      8.37 o 
   2   7   0     1844.39     1707.70     31.23 o 
   3   7   0        0.10       -0.19      0.51 o 
   4   7   0       77.63       97.29      3.03 o 
   5   7   0        1.54        0.83      0.75 o 
   6   7   0      151.14      136.94      5.96 o 
   7   7   0       10.00        9.43      2.03 o 
   8   7   0      151.78      139.35      6.35 o 
  -5   8   0        1.28        0.61      1.63 o 
  -4   8   0        0.17       -0.90      1.16 o 
  -3   8   0      497.98      488.52     16.72 o 
  -2   8   0       26.99       27.38      2.71 o 
  -1   8   0       13.87       11.58      0.96 o 
   0   8   0       40.07       45.39      1.82 o 
   1   8   0       38.68       31.17      3.76 o 
   2   8   0      285.80      274.63      6.19 o 
   3   8   0      480.99      456.56      9.52 o 
   4   8   0        5.53       10.79      1.11 o 
   5   8   0        9.08        7.04      1.66 o 
   6   8   0       37.71       39.19      3.19 o 
   7   8   0        0.00        0.18      1.26 o 
  -5   9   0        0.20       -0.37      1.63 o 
  -4   9   0       19.00       20.77      3.37 o 
  -3   9   0        2.17        1.34      1.45 o 
  -2   9   0       20.52       16.13      2.45 o 
  -1   9   0       23.76       26.59      2.56 o 
   0   9   0      214.05      224.60      6.41 o 
   1   9   0        7.11        8.70      1.48 o 
   2   9   0        7.92        7.99      0.98 o 
   3   9   0      123.97      116.52      3.50 o 
   4   9   0      454.58      417.11      9.09 o 
   5   9   0       49.80       49.42      3.43 o 
   6   9   0        3.08        2.45      1.40 o 
   7   9   0        3.02        3.03      1.55 o 
  -4  10   0       27.00       30.52      4.03 o 
  -3  10   0        0.05       -0.97      1.40 o 
  -2  10   0       36.94       34.00      3.43 o 
  -1  10   0      330.58      286.95     10.56 o 
   0  10   0        1.03        0.47      0.65 o 
   1  10   0       38.27       36.15      1.84 o 
   2  10   0       52.80       50.77      2.22 o 
   3  10   0       14.26       11.95      1.53 o 
   4  10   0      246.25      226.01      8.26 o 
   5  10   0        3.15        4.19      1.63 o 
   6  10   0       15.81       16.26      2.48 o 
   7  10   0        3.51        2.95      1.66 o 
  -3  11   0        5.82        5.51      2.35 o 
  -2  11   0        1.00        2.00      1.55 o 
  -1  11   0        7.59        7.22      1.79 o 
   0  11   0       90.52      115.04      5.72 o 
   1  11   0      223.66      207.38      5.35 o 
   2  11   0        5.93        4.31      0.99 o 
   3  11   0        4.90        4.50      1.06 o 
   4  11   0        6.06        4.32      1.58 o 
   5  11   0        9.04        7.46      1.82 o 
   6  11   0      106.72      104.34      5.64 o 
  -2  12   0       33.90       37.50      4.06 o 
  -1  12   0       38.76       42.72      3.74 o 
   0  12   0        0.03        0.40      1.11 o 
   1  12   0       66.69       60.01      2.62 o 
   2  12   0       68.31       61.12      4.13 o 
   3  12   0        4.89        4.53      1.58 o 
   4  12   0        0.77        3.74      1.58 o 
   5  12   0        8.25       11.73      2.35 o 
  -1  13   0        4.46        5.59      1.95 o 
   0  13   0       10.51       10.88      2.19 o 
   1  13   0        2.36        3.39      1.17 o 
   2  13   0       42.50       41.45      2.31 o 
   3  13   0        4.40        3.64      1.58 o 
   4  13   0       28.89       28.49      3.03 o 
   5  13   0        0.00       -0.97      1.32 o 
   1  14   0        0.64        0.76      1.53 o 
   2  14   0       62.87       64.95      4.03 o 
   3  14   0       35.58       38.19      3.24 o 
  -4 -13   1        4.59        4.48      1.87 o 
  -3 -13   1       25.15       23.77      2.71 o 
  -2 -13   1       12.64       16.34      2.27 o 
  -1 -13   1        7.98       12.54      1.48 o 
   0 -13   1        1.75        1.29      1.50 o 
  -5 -12   1       22.47       19.79      2.74 o 
  -4 -12   1       15.20       13.70      2.29 o 
  -3 -12   1      142.45      142.33      6.25 o 
  -2 -12   1       41.48       40.62      3.03 o 
  -1 -12   1       10.87       11.05      3.68 o 
   0 -12   1       76.06       71.43      4.56 o 
   1 -12   1        8.79        9.33      2.35 o 
   2 -12   1        0.00        0.05      1.53 o 
  -6 -11   1        1.05        1.40      1.63 o 
  -5 -11   1        3.39        4.35      1.66 o 
  -4 -11   1        0.15        1.45      1.26 o 
  -3 -11   1      153.64      146.85      6.20 o 
  -2 -11   1       54.55       54.11      2.39 o 
  -1 -11   1        0.07        1.37      0.79 o 
   0 -11   1       91.29       89.76      4.93 o 
   1 -11   1        0.55        1.82      1.42 o 
   2 -11   1        0.47        1.11      1.50 o 
   3 -11   1       21.57       21.40      3.48 o 
  -6 -10   1        0.01        0.84      1.29 o 
  -5 -10   1       32.51       30.28      2.85 o 
  -4 -10   1       35.87       30.31      2.71 o 
  -3 -10   1      272.07      249.15      8.68 o 
  -1 -10   1       76.24      107.78      3.39 o 
   0 -10   1      159.18      147.50      9.59 o 
   1 -10   1       57.22       55.43      3.98 o 
   2 -10   1       11.13       10.17      2.29 o 
   3 -10   1      162.52      171.47      8.73 o 
   4 -10   1        3.72        6.98      2.56 o 
  -7  -9   1        5.20        4.85      1.79 o 
  -5  -9   1       15.31       12.52      2.03 o 
  -4  -9   1       70.46       74.28      4.09 o 
  -3  -9   1       31.25       32.52      1.75 o 
  -2  -9   1        0.73        1.71      0.91 o 
  -1  -9   1      282.74      258.17      6.02 o 
   0  -9   1        7.64        4.50      0.81 o 
   1  -9   1      660.67      600.93     18.80 o 
   2  -9   1      314.84      325.85     12.14 o 
   3  -9   1        2.46        6.80      2.19 o 
   4  -9   1        5.85       10.04      2.66 o 
  -7  -8   1        0.67       -0.47      1.24 o 
  -6  -8   1        8.39        6.56      1.77 o 
  -5  -8   1        0.61        0.66      0.92 o 
  -4  -8   1       51.40       47.55      3.03 o 
  -3  -8   1      210.94      183.52      4.62 o 
  -2  -8   1       31.92       26.79      1.51 o 
  -1  -8   1       80.05       81.25      2.58 o 
   0  -8   1      129.79      104.04      3.07 o 
   1  -8   1       37.15       34.14      1.70 o 
   2  -8   1       26.43       21.51      2.64 o 
   3  -8   1      104.52      104.00      6.12 o 
   4  -8   1       13.66       10.88      2.66 o 
   5  -8   1       22.25       21.61      3.56 o 
  -7  -7   1       24.02       18.42      2.45 o 
  -6  -7   1       47.50       41.57      3.06 o 
  -5  -7   1        0.17       -0.40      0.84 o 
  -4  -7   1       79.16       75.91      2.53 o 
  -3  -7   1       91.69       80.75      2.52 o 
  -2  -7   1       63.99       68.74      5.05 o 
  -1  -7   1      177.01      174.07      9.89 o 
   0  -7   1        1.35        0.85      0.44 o 
   1  -7   1      209.25      209.35      4.93 o 
   2  -7   1        2.33        2.16      1.11 o 
   3  -7   1      272.24      273.20     10.79 o 
   4  -7   1        5.02        2.92      1.74 o 
   5  -7   1       10.11       12.07      2.77 o 
   6  -7   1       12.95       11.23      3.14 o 
  -8  -6   1       32.50       31.33      4.27 o 
  -7  -6   1       50.34       48.05      3.37 o 
  -6  -6   1      285.95      247.87      8.60 o 
  -4  -6   1      241.37      247.09      5.66 o 
  -3  -6   1       44.81       50.19      1.81 o 
  -2  -6   1       87.96       77.98      7.73 o 
  -1  -6   1      195.78      218.98      4.97 o 
   0  -6   1       22.23       30.45      1.35 o 
   1  -6   1      339.14      319.10      6.74 o 
   3  -6   1      180.99      213.44      8.76 o 
   4  -6   1        4.97        6.72      2.03 o 
   5  -6   1      122.11      126.44      4.60 o 
   6  -6   1       11.29       18.39      3.45 o 
  -8  -5   1        5.75        7.88      2.69 o 
  -7  -5   1       39.20       36.32      2.85 o 
  -6  -5   1      649.47      585.26     16.65 o 
  -5  -5   1      157.47      177.64      4.66 o 
  -4  -5   1       48.06       45.87      1.89 o 
  -3  -5   1      456.25      485.78      9.61 o 
  -2  -5   1     3265.39     3311.89     86.49 o 
  -1  -5   1      330.32      497.01     14.09 o 
   0  -5   1      292.97      287.67      5.96 o 
   1  -5   1      273.52      296.14      6.18 o 
   2  -5   1      118.45      118.51      3.08 o 
   3  -5   1       92.56       87.90      4.80 o 
   4  -5   1      102.54       89.99      3.39 o 
   5  -5   1       54.02       60.60      3.45 o 
   6  -5   1        2.12        0.84      1.87 o 
  -8  -4   1       14.49       14.47      3.16 o 
  -7  -4   1       24.38       26.25      3.58 o 
  -6  -4   1       60.89       57.12      3.24 o 
  -5  -4   1      553.55      507.93      8.19 o 
  -4  -4   1      102.86      119.30      2.59 o 
  -3  -4   1       96.56      100.98      2.69 o 
  -2  -4   1     1056.69     1002.44     18.38 o 
  -1  -4   1      304.12      339.92      7.86 o 
   0  -4   1      277.38      274.11      5.54 o 
   1  -4   1      624.45      634.05     11.99 o 
   2  -4   1       91.07       91.12      2.45 o 
   3  -4   1      301.93      308.62      7.28 o 
   4  -4   1       81.95       78.54      3.01 o 
   5  -4   1       24.41       20.37      1.73 o 
   6  -4   1       11.69       14.96      1.68 o 
   7  -4   1       22.45       29.62      4.19 o 
  -8  -3   1        0.10       -0.50      1.82 o 
  -7  -3   1        3.25        0.47      1.63 o 
  -6  -3   1       14.52       18.57      1.87 o 
  -5  -3   1       22.35       23.19      1.87 o 
  -4  -3   1     2306.14     2218.73     40.22 o 
  -3  -3   1      456.87      405.08      6.30 o 
  -2  -3   1      323.07      346.16      9.76 o 
  -1  -3   1     4180.23     4158.56     73.56 o 
   0  -3   1      642.94      610.32     11.31 o 
   1  -3   1      275.41      278.74      5.60 o 
   2  -3   1       91.93      102.59      2.14 o 
   3  -3   1      184.04      215.60      3.98 o 
   4  -3   1       22.08       20.14      1.47 o 
   5  -3   1       89.93       87.05      3.34 o 
   6  -3   1        0.97        2.53      1.67 o 
   7  -3   1       42.68       39.82      4.59 o 
  -8  -2   1        7.68        8.43      2.71 o 
  -7  -2   1       18.63       15.28      2.79 o 
  -6  -2   1      288.08      269.50      7.43 o 
  -5  -2   1       24.24       29.91      2.61 o 
  -4  -2   1      869.94      810.91     15.52 o 
  -3  -2   1     2556.58     2540.87     45.58 o 
  -2  -2   1        4.29       13.39      1.57 o 
  -1  -2   1     7048.18     7011.29    124.60 o 
   0  -2   1     9175.86     8080.76    170.68 o 
   1  -2   1     1558.86     1513.24     40.39 o 
   2  -2   1      303.15      283.71      8.52 o 
   3  -2   1        0.40       78.58      4.99 o 
   4  -2   1      238.53      244.17      6.16 o 
   5  -2   1      134.58      116.09      3.91 o 
   6  -2   1      167.13      160.26      5.12 o 
   7  -2   1       28.69       34.13      4.11 o 
  -8  -1   1       14.20       10.57      2.74 o 
  -7  -1   1       27.60       23.85      3.24 o 
  -6  -1   1       84.17       91.98      3.80 o 
  -5  -1   1      200.74      207.61      4.31 o 
  -4  -1   1      131.13      148.03      3.19 o 
  -3  -1   1        1.64        0.10      0.34 o 
  -2  -1   1     4347.60     4290.79    125.66 o 
  -1  -1   1     4981.04     5050.85     86.95 o 
   0  -1   1       14.03       19.61      0.84 o 
   1  -1   1       29.00       34.09      1.66 o 
   2  -1   1      144.49      132.19      3.95 o 
   3  -1   1        1.44       19.63      1.15 o 
   4  -1   1      159.67      154.06      6.30 o 
   5  -1   1       26.17       22.49      1.67 o 
   6  -1   1       11.76       13.13      1.53 o 
   7  -1   1       29.57       27.30      3.58 o 
   8  -1   1        6.22        8.88      2.69 o 
  -8   0   1       18.91       22.69      3.32 o 
  -7   0   1      105.05      110.51      4.56 o 
  -6   0   1        3.94        6.69      1.34 o 
  -5   0   1       14.63       15.17      1.50 o 
  -4   0   1      392.40      375.95      6.56 o 
  -3   0   1       72.05       60.57      1.54 o 
  -2   0   1     3955.59     4159.78     77.55 o 
  -1   0   1    10626.96     9774.27    257.98 o 
   0   0   1       30.88       45.76      1.48 o 
   1   0   1     6699.48     7217.63    189.08 o 
   2   0   1     2881.37     2818.37     52.83 o 
   3   0   1        8.17       23.34      2.90 o 
   4   0   1       95.93       88.81      3.04 o 
   5   0   1        8.45        9.20      2.69 o 
   6   0   1        9.76        7.32      1.30 o 
   7   0   1       67.75       71.72      5.30 o 
   8   0   1        0.22       -0.50      1.95 o 
  -8   1   1        3.31        4.27      2.13 o 
  -7   1   1       21.40       20.80      2.13 o 
  -6   1   1        0.42        2.64      1.48 o 
  -4   1   1     1034.05     1058.91     16.51 o 
  -3   1   1       36.93       26.78      1.55 o 
  -2   1   1      110.32       97.54      2.64 o 
  -1   1   1       48.56       49.91      2.06 o 
   0   1   1      177.64      167.62      4.81 o 
   1   1   1      907.64      928.55     25.12 o 
   2   1   1      128.39      138.65      4.99 o 
   3   1   1      696.95      666.74     13.62 o 
   4   1   1       31.01       43.73      2.05 o 
   5   1   1       72.02       72.20      3.91 o 
   6   1   1        8.67        7.68      1.33 o 
   7   1   1       58.85       55.57      3.08 o 
   8   1   1        0.95        1.24      2.00 o 
  -7   2   1        4.51        3.32      1.31 o 
  -6   2   1        0.01        2.70      1.30 o 
  -5   2   1      192.06      182.08      8.70 o 
  -4   2   1     1584.07     1558.62     30.64 o 
  -3   2   1        1.63        8.07      1.67 o 
  -2   2   1      905.38      946.83     18.46 o 
  -1   2   1     1400.71     1375.29     36.96 o 
   0   2   1     1929.79     1778.80     46.77 o 
   1   2   1     2772.78     2865.19     75.18 o 
   2   2   1    19566.41    20706.27    538.54 o 
   3   2   1        8.61       88.92      4.03 o 
   4   2   1      317.49      332.09     11.22 o 
   5   2   1       43.34       41.13      2.23 o 
   6   2   1       17.51       14.74      1.66 o 
   7   2   1        0.49        0.82      1.33 o 
   8   2   1        2.15        3.93      2.40 o 
  -7   3   1        2.37        3.46      1.37 o 
  -6   3   1       23.22       17.82      1.85 o 
  -5   3   1      168.91      161.86      5.62 o 
  -4   3   1       16.84       12.39      1.26 o 
  -3   3   1       56.69       69.81      2.51 o 
  -2   3   1      353.29      322.62      7.03 o 
  -1   3   1      274.95      284.12      8.49 o 
   0   3   1     1748.06     1674.87     44.24 o 
   1   3   1     2494.52     2469.99     64.80 o 
   2   3   1       23.43       18.14      0.99 o 
   3   3   1      188.85      187.41      6.73 o 
   4   3   1      701.49      702.96     20.89 o 
   5   3   1      142.70      130.76      6.17 o 
   6   3   1       23.14       23.18      1.67 o 
   7   3   1       31.36       32.85      2.53 o 
  -7   4   1        5.01        2.70      1.29 o 
  -6   4   1        3.69        2.92      1.12 o 
  -5   4   1        0.39        0.40      0.76 o 
  -4   4   1       69.63       77.24      2.99 o 
  -3   4   1      277.22      323.37      7.58 o 
  -2   4   1     3650.97     3652.06     68.45 o 
  -1   4   1      283.14      308.28     14.27 o 
   0   4   1       31.93       28.85      1.03 o 
   1   4   1        0.04        0.55      0.42 o 
   2   4   1       77.17       81.31      3.30 o 
   3   4   1      116.66      140.40      3.45 o 
   4   4   1     3128.37     3069.56     52.76 o 
   5   4   1      423.03      426.80     14.18 o 
   6   4   1        5.96        4.59      1.09 o 
   7   4   1        9.30        5.92      1.48 o 
  -7   5   1       33.38       33.41      2.66 o 
  -6   5   1       58.32       66.02      6.22 o 
  -5   5   1       17.66       13.44      1.58 o 
  -4   5   1      284.44      280.59      9.75 o 
  -3   5   1       32.22       30.98      1.74 o 
  -2   5   1      521.53      548.03     17.30 o 
  -1   5   1     1100.50     1158.96     21.10 o 
   0   5   1      104.25       98.31      2.46 o 
   1   5   1       47.98       66.40      1.90 o 
   2   5   1     1001.88      971.41     26.46 o 
   3   5   1      741.76      783.49     22.16 o 
   4   5   1     1079.20     1118.74     20.19 o 
   5   5   1      207.59      197.58      6.85 o 
   6   5   1       40.03       31.24      3.32 o 
   7   5   1        6.19       18.49      1.80 o 
   8   5   1       62.21       55.91      4.93 o 
  -6   6   1       12.91       10.59      3.77 o 
  -5   6   1       12.29        7.12      1.37 o 
  -4   6   1        4.68        4.79      1.04 o 
  -3   6   1       34.12       36.53      1.96 o 
  -2   6   1       17.10       22.88      2.06 o 
  -1   6   1       22.44       55.45      1.72 o 
   0   6   1     1305.84     1231.09     22.60 o 
   1   6   1       77.62       70.97      4.93 o 
   2   6   1      744.63      702.60     13.48 o 
   3   6   1      140.78      169.41      4.24 o 
   4   6   1       63.02       81.32      2.78 o 
   5   6   1      187.42      188.30      5.07 o 
   6   6   1      346.34      333.01      6.23 o 
   7   6   1       55.46       68.90      4.06 o 
   8   6   1       51.00       50.34      4.88 o 
  -6   7   1        0.01       -0.11      1.28 o 
  -5   7   1       24.41       30.60      2.29 o 
  -4   7   1      336.26      324.36     10.45 o 
  -3   7   1        6.14        6.54      1.61 o 
  -2   7   1        3.68        3.43      1.16 o 
  -1   7   1       59.78       91.89      2.86 o 
   0   7   1      595.24      584.26     11.40 o 
   1   7   1      596.53      583.54     11.43 o 
   2   7   1       29.82       24.45      1.33 o 
   3   7   1       53.22      116.63      9.53 o 
   4   7   1        1.74        4.98      1.59 o 
   5   7   1      327.06      318.75      8.09 o 
   6   7   1      107.23      102.32      3.70 o 
   7   7   1       51.51       56.67      3.90 o 
   8   7   1        1.01        1.16      1.61 o 
  -5   8   1        0.00        0.40      1.45 o 
  -4   8   1      157.55      151.23      7.73 o 
  -3   8   1        8.04        6.27      1.79 o 
  -2   8   1       38.26       34.61      2.82 o 
  -1   8   1       13.25       23.04      1.26 o 
   0   8   1        0.08        0.51      0.44 o 
   1   8   1       71.77       69.28      2.31 o 
   2   8   1      409.81      388.47      8.25 o 
   3   8   1        0.02       15.52      1.23 o 
   4   8   1       97.57      102.08      3.28 o 
   5   8   1       23.04       27.54      1.83 o 
   6   8   1        0.68       -0.24      1.13 o 
   7   8   1       32.18       37.40      3.35 o 
  -5   9   1        0.08        2.29      1.84 o 
  -4   9   1        3.52        3.74      1.92 o 
  -3   9   1       21.26       21.37      2.87 o 
  -2   9   1      296.50      268.92     10.16 o 
  -1   9   1        7.78       50.97      3.37 o 
   0   9   1      347.12      311.83      6.85 o 
   1   9   1        0.07        0.80      0.59 o 
   2   9   1      195.01      200.63      5.03 o 
   3   9   1      230.06      253.83      6.08 o 
   4   9   1      109.19      110.02      3.52 o 
   5   9   1        0.74        1.34      1.21 o 
   6   9   1        1.49        1.45      1.26 o 
   7   9   1       35.32       41.93      3.61 o 
  -4  10   1        2.77        4.56      2.06 o 
  -3  10   1       25.70       27.12      3.32 o 
  -2  10   1       70.33       67.09      4.51 o 
  -1  10   1      233.83      222.63      8.71 o 
   0  10   1        0.04        1.00      0.65 o 
   1  10   1        1.50        1.53      0.86 o 
   2  10   1        2.15        1.39      0.75 o 
   3  10   1      135.15      172.09      4.72 o 
   4  10   1        7.33        9.17      1.28 o 
   5  10   1       38.93       41.78      3.48 o 
   6  10   1        2.39        3.79      1.63 o 
   7  10   1       27.01       26.04      3.08 o 
  -3  11   1       12.67       12.99      2.82 o 
  -2  11   1        2.69        3.50      1.58 o 
  -1  11   1        9.24       10.86      1.98 o 
   0  11   1      119.03      108.44      5.40 o 
   1  11   1       22.86       28.04      1.77 o 
   2  11   1      212.07      203.62      5.38 o 
   3  11   1        3.17       20.80      3.37 o 
   4  11   1       16.48       15.97      1.59 o 
   5  11   1       20.93       18.42      2.58 o 
   6  11   1       57.90       61.70      4.32 o 
  -3  12   1        2.93        2.16      1.84 o 
  -2  12   1        0.98        0.03      1.37 o 
  -1  12   1       20.36       23.88      2.85 o 
   0  12   1        0.82        1.53      1.19 o 
   1  12   1      143.90      132.99      4.07 o 
   2  12   1        4.88        3.99      1.69 o 
   3  12   1       28.85       29.73      1.98 o 
   4  12   1        1.31        0.34      1.29 o 
   5  12   1        1.28        1.37      1.40 o 
   6  12   1       30.30       33.13      3.56 o 
  -1  13   1       16.06       17.63      2.82 o 
   0  13   1        7.08        7.38      1.95 o 
   1  13   1       21.92       23.37      2.33 o 
   2  13   1        3.90        2.77      1.06 o 
   3  13   1        1.60       32.85      2.19 o 
   4  13   1        6.13        3.21      1.61 o 
   5  13   1        9.52        5.56      2.03 o 
   0  14   1        0.00        2.53      1.63 o 
   1  14   1       12.37       15.47      2.50 o 
   2  14   1        5.14        4.16      2.02 o 
   3  14   1        7.84       10.91      2.16 o 
   4  14   1       24.37       21.64      2.79 o 
  -3 -13   2       82.31       77.47      4.61 o 
  -2 -13   2        0.69        5.19      1.66 o 
  -5 -12   2       42.87       34.89      3.35 o 
  -4 -12   2        0.24        0.13      1.34 o 
  -3 -12   2      112.98      111.99      5.59 o 
  -1 -12   2       73.98       68.77      3.95 o 
   0 -12   2        6.11        4.90      1.79 o 
   1 -12   2       23.25       21.93      3.14 o 
  -5 -11   2       18.86       20.16      2.66 o 
  -4 -11   2      115.16      117.53      5.72 o 
  -3 -11   2        1.76        3.66      1.48 o 
  -2 -11   2        4.72        6.30      1.53 o 
  -1 -11   2      286.25      268.30      6.64 o 
   0 -11   2        0.01        1.79      1.37 o 
   1 -11   2       16.15       12.44      2.42 o 
   2 -11   2       25.90       28.20      3.69 o 
  -6 -10   2        0.56       -0.76      1.32 o 
  -5 -10   2        4.70        1.66      1.29 o 
  -4 -10   2      161.29      143.79      6.28 o 
  -3 -10   2       88.72       97.22      4.72 o 
  -2 -10   2        7.53        9.12      1.48 o 
  -1 -10   2      256.75      242.11      6.00 o 
   0 -10   2      173.90      164.08      5.49 o 
   1 -10   2       68.54       57.65      4.24 o 
   2 -10   2       20.72       25.04      3.22 o 
   3 -10   2        0.47       -0.34      1.87 o 
  -7  -9   2       27.05       26.51      3.03 o 
  -6  -9   2        3.53        2.48      1.42 o 
  -5  -9   2       69.39       64.61      3.95 o 
  -4  -9   2       11.23       15.23      2.13 o 
  -3  -9   2       59.24       55.96      3.40 o 
  -2  -9   2       34.77       28.79      2.31 o 
  -1  -9   2       63.51       58.68      2.33 o 
   0  -9   2      178.74      174.99      7.46 o 
   1  -9   2      468.97      451.14     15.13 o 
   2  -9   2        6.43        9.12      2.16 o 
   3  -9   2       27.54       25.99      3.51 o 
   4  -9   2        5.44        5.32      2.40 o 
  -7  -8   2       16.51       17.76      2.45 o 
  -6  -8   2        3.51        2.11      1.26 o 
  -5  -8   2      104.63      103.82      4.98 o 
  -4  -8   2        1.09        2.24      1.05 o 
  -3  -8   2      312.73      295.58      9.50 o 
  -2  -8   2       86.22       82.00      2.66 o 
  -1  -8   2       20.07       16.21      1.20 o 
   0  -8   2      109.25       99.19      3.07 o 
   1  -8   2      207.53      224.68      5.55 o 
   2  -8   2      322.63      338.31     12.48 o 
   3  -8   2       11.76       14.70      2.82 o 
   4  -8   2        1.18        1.69      1.71 o 
   5  -8   2       20.47       22.80      3.82 o 
  -7  -7   2        1.25        1.92      1.37 o 
  -6  -7   2        7.40        9.49      1.84 o 
  -5  -7   2       69.23       65.08      3.72 o 
  -4  -7   2        0.07       -0.74      0.76 o 
  -2  -7   2      303.27      340.17      7.27 o 
  -1  -7   2       42.89       43.38      2.07 o 
   0  -7   2        1.43        0.85      0.45 o 
   1  -7   2       59.38       65.66      2.34 o 
   2  -7   2      201.56      211.27      8.65 o 
   3  -7   2        1.23       -0.11      1.50 o 
   4  -7   2      238.25      250.23     10.97 o 
   5  -7   2       13.52       13.68      3.03 o 
  -7  -6   2       40.49       48.63      3.45 o 
  -6  -6   2       48.54       56.93      3.48 o 
  -5  -6   2       17.50       17.81      2.03 o 
  -4  -6   2       29.18       28.36      2.21 o 
  -3  -6   2      413.37      476.64      9.53 o 
  -2  -6   2        0.11        1.01      0.49 o 
  -1  -6   2      228.22      207.64      6.89 o 
   0  -6   2      109.02      119.22      5.31 o 
   2  -6   2      590.77      586.90     11.85 o 
   3  -6   2      167.43      177.39      7.91 o 
   4  -6   2       52.41       52.93      4.38 o 
   5  -6   2       66.43       77.23      5.80 o 
   6  -6   2        2.60        0.76      1.92 o 
  -8  -5   2       51.63       42.20      4.77 o 
  -7  -5   2       45.48       34.58      2.85 o 
  -6  -5   2       89.37      113.43      5.03 o 
  -5  -5   2        9.16        6.30      1.34 o 
  -4  -5   2       29.22       23.80      1.36 o 
  -3  -5   2      863.06      869.06     31.08 o 
  -2  -5   2      471.03      519.77     10.09 o 
  -1  -5   2     1293.50     1288.32     23.53 o 
   0  -5   2      102.90      113.29      3.52 o 
   2  -5   2       29.59       43.31      2.60 o 
   3  -5   2        7.17        7.46      1.79 o 
   4  -5   2        8.12        3.77      1.71 o 
   5  -5   2       79.89       77.18      5.59 o 
   6  -5   2        8.11        6.67      2.53 o 
  -8  -4   2        4.04        1.21      2.11 o 
  -7  -4   2       10.50       13.23      2.90 o 
  -6  -4   2      290.19      282.10      9.05 o 
  -5  -4   2        8.78       11.83      1.55 o 
  -4  -4   2       46.10       42.25      2.37 o 
  -3  -4   2       17.60       22.85      1.03 o 
  -2  -4   2      668.82      691.00     12.94 o 
  -1  -4   2      385.60      410.87      8.01 o 
   0  -4   2       61.40       71.60      2.00 o 
   1  -4   2     1315.74     1369.37     25.03 o 
   2  -4   2        5.48        3.46      1.04 o 
   3  -4   2       19.51       19.34      2.27 o 
   4  -4   2       93.42       91.89      3.31 o 
   5  -4   2       24.24       27.82      2.40 o 
   6  -4   2       23.79       35.58      4.11 o 
   7  -4   2       58.94       61.86      5.72 o 
  -8  -3   2        3.11        3.45      2.29 o 
  -7  -3   2       43.37       34.10      3.95 o 
  -6  -3   2       13.75       21.69      1.66 o 
  -5  -3   2      293.62      267.96      6.40 o 
  -4  -3   2      432.42      404.08      7.55 o 
  -3  -3   2       62.36       65.94      2.69 o 
  -2  -3   2       43.40       55.76      2.02 o 
  -1  -3   2     2768.39     2725.41     48.48 o 
   0  -3   2      397.37      364.61      7.12 o 
   1  -3   2      411.82      446.71      9.41 o 
   2  -3   2        8.84       39.18      3.66 o 
   3  -3   2        1.89        2.23      0.74 o 
   4  -3   2      195.85      193.07      5.24 o 
   5  -3   2      140.04      130.77      4.24 o 
   6  -3   2       21.23       20.08      3.19 o 
   7  -3   2       11.96       13.65      3.19 o 
  -8  -2   2        0.56       -1.66      1.63 o 
  -7  -2   2       32.14       44.07      4.37 o 
  -6  -2   2       10.58       10.78      2.40 o 
  -5  -2   2        8.48        8.55      0.84 o 
  -4  -2   2     1008.95      998.98     18.75 o 
  -3  -2   2     1050.50     1043.47     19.21 o 
  -2  -2   2        0.82       -0.05      0.32 o 
  -1  -2   2      402.30      411.87      7.73 o 
   0  -2   2        7.08        7.58      0.71 o 
   1  -2   2       43.60       35.06      1.22 o 
   2  -2   2        9.96       36.59      2.86 o 
   3  -2   2     1259.11     1274.72     19.58 o 
   4  -2   2       21.87       17.09      1.28 o 
   5  -2   2       64.84       60.91      2.66 o 
   6  -2   2        5.05        1.58      1.69 o 
   7  -2   2        0.86        1.45      2.08 o 
  -8  -1   2       11.82       10.88      2.87 o 
  -7  -1   2        8.97        8.04      2.37 o 
  -6  -1   2        9.75        9.03      1.47 o 
  -5  -1   2       19.18       23.31      1.22 o 
  -4  -1   2      104.31      105.50      2.52 o 
  -3  -1   2      141.03      166.50      3.79 o 
  -2  -1   2     1439.12     1452.25     40.57 o 
  -1  -1   2      713.93      691.93     17.22 o 
   0  -1   2       86.88      100.78      2.22 o 
   1  -1   2      265.39      235.17      4.83 o 
   2  -1   2        2.30       16.12      1.81 o 
   3  -1   2     1888.32     1886.71     28.45 o 
   4  -1   2      105.32       94.38      3.10 o 
   5  -1   2        2.76        1.88      0.79 o 
   6  -1   2       66.57       67.19      4.96 o 
   7  -1   2        1.65        0.53      1.84 o 
  -8   0   2       34.59       38.16      4.30 o 
  -7   0   2        6.67        5.59      2.13 o 
  -6   0   2       19.04       15.41      1.72 o 
  -5   0   2        0.28       -0.16      0.65 o 
  -4   0   2      277.05      265.81      4.94 o 
  -3   0   2       74.76       74.09      5.81 o 
  -2   0   2     2371.79     2365.70     36.01 o 
  -1   0   2     6626.50     6140.97    164.59 o 
   0   0   2       30.69       17.85      0.90 o 
   1   0   2     1749.35     1731.51     31.15 o 
   2   0   2     3269.19     3202.00     57.17 o 
   3   0   2      316.43      282.56      6.42 o 
   4   0   2      173.41      167.50      4.57 o 
   5   0   2      151.35      148.35      4.50 o 
   6   0   2      286.31      272.67      7.33 o 
   7   0   2        6.09        9.83      2.58 o 
   8   0   2        2.58        0.84      1.95 o 
  -8   1   2        5.44        6.69      2.45 o 
  -7   1   2        6.75       13.94      2.64 o 
  -6   1   2       17.22       18.96      1.89 o 
  -5   1   2       13.76       11.46      1.37 o 
  -4   1   2       57.25       65.17      1.75 o 
  -3   1   2       83.07       89.49      6.23 o 
  -2   1   2       21.46       12.75      0.81 o 
  -1   1   2      390.03      378.29      7.52 o 
   0   1   2      188.85      158.31      4.63 o 
   1   1   2      578.97      517.80     13.17 o 
   2   1   2      468.76      621.08     17.84 o 
   3   1   2      237.70      237.80      5.60 o 
   4   1   2      425.99      400.58      9.06 o 
   5   1   2      342.85      308.37      7.67 o 
   6   1   2      248.60      241.10      7.15 o 
   7   1   2        3.51        2.53      1.84 o 
   8   1   2        4.46        1.98      2.11 o 
  -7   2   2        6.09        6.76      1.74 o 
  -6   2   2      248.24      252.24      7.23 o 
  -5   2   2       97.90       99.36      3.78 o 
  -4   2   2       77.88       97.29      3.34 o 
  -3   2   2      311.99      364.95      8.13 o 
  -2   2   2      442.47      380.53      8.01 o 
  -1   2   2      826.29      823.72     15.84 o 
   0   2   2     4132.17     3860.40    100.72 o 
   1   2   2     2346.72     2435.30     41.39 o 
   2   2   2     3469.77     3490.55     92.10 o 
   3   2   2     1892.64     1864.84     50.66 o 
   4   2   2      287.87      285.66      6.92 o 
   5   2   2       24.54       20.15      1.61 o 
   6   2   2       84.77       93.47      3.72 o 
   7   2   2        6.61        7.25      2.37 o 
   8   2   2       28.77       24.67      3.74 o 
  -7   3   2        3.27        1.66      1.22 o 
  -6   3   2       90.06       87.67      3.80 o 
  -5   3   2       81.25       89.59      3.53 o 
  -4   3   2       92.47       85.64      3.13 o 
  -3   3   2        0.25        0.49      0.46 o 
  -2   3   2      141.48      137.44      4.62 o 
  -1   3   2        1.55        1.30      0.57 o 
   0   3   2      366.62      351.34      7.04 o 
   1   3   2      287.89      264.24      7.86 o 
   2   3   2      111.85      111.21      2.76 o 
   3   3   2        6.14        4.22      1.21 o 
   4   3   2       22.10       21.74      2.35 o 
   5   3   2        1.07       -0.27      0.71 o 
   6   3   2       35.62       31.45      2.17 o 
   7   3   2        9.13        9.54      2.48 o 
   8   3   2       75.02       96.79      6.67 o 
  -7   4   2        0.50        0.00      1.04 o 
  -6   4   2       26.48       30.13      2.38 o 
  -5   4   2      235.18      216.91      6.26 o 
  -4   4   2      123.74      133.60      4.21 o 
  -3   4   2      885.38      966.38     31.51 o 
  -2   4   2      298.06      333.02     33.83 o 
  -1   4   2       16.45       17.72      1.50 o 
   0   4   2     2106.57     1947.37     51.48 o 
   1   4   2     2072.22     2015.73     53.25 o 
   2   4   2      163.95      188.34      6.41 o 
   3   4   2     1109.33     1145.96     20.53 o 
   4   4   2       10.45       14.18      1.90 o 
   5   4   2        6.19        4.74      1.63 o 
   6   4   2       20.66       29.22      2.42 o 
   7   4   2        1.49        1.04      1.11 o 
   8   4   2       10.34       11.12      2.93 o 
  -7   5   2       10.03       12.24      1.91 o 
  -6   5   2        3.02        3.08      1.20 o 
  -5   5   2      141.08      146.16      5.29 o 
  -4   5   2       63.33       68.67      2.94 o 
  -3   5   2      488.78      527.08     11.49 o 
  -2   5   2      269.22      278.91     28.19 o 
  -1   5   2       88.63       91.32      1.94 o 
   0   5   2       40.93       31.53      1.90 o 
   1   5   2      614.59      578.55     16.20 o 
   2   5   2      282.30      296.19      9.22 o 
   3   5   2      983.43     1037.62     29.05 o 
   4   5   2      133.81      131.57      3.67 o 
   5   5   2       56.56       56.97      3.28 o 
   6   5   2       44.00       71.98      4.67 o 
   7   5   2        3.68        0.37      1.06 o 
  -6   6   2       24.82       22.67      2.14 o 
  -5   6   2        1.93        1.65      0.95 o 
  -4   6   2        1.10        2.58      0.90 o 
  -3   6   2      310.01      318.41      8.54 o 
  -2   6   2        0.16        2.22      0.64 o 
  -1   6   2      237.15      229.85      4.88 o 
   0   6   2     1431.75     1413.79     25.74 o 
   1   6   2      215.74      218.94      7.10 o 
   2   6   2      278.00      249.56      8.00 o 
   3   6   2      260.57      268.14      8.92 o 
   4   6   2       73.32       78.85      4.17 o 
   5   6   2        3.83        5.61      1.01 o 
   6   6   2       12.04       40.11      2.20 o 
   7   6   2       29.63       28.86      1.70 o 
  -6   7   2        2.02        1.36      1.28 o 
  -5   7   2       35.87       30.37      2.32 o 
  -4   7   2       11.79        9.83      1.39 o 
  -3   7   2      113.51      120.51      7.46 o 
  -2   7   2      259.49      272.88      9.45 o 
  -1   7   2      238.74      252.57      5.41 o 
   0   7   2      612.48      590.54     11.50 o 
   1   7   2     1216.59     1171.26     21.77 o 
   2   7   2        7.90       13.78      1.42 o 
   3   7   2      211.76      225.67      7.76 o 
   4   7   2       63.25       62.32      3.51 o 
   5   7   2        7.36        7.54      1.77 o 
   6   7   2        4.87       18.08      1.72 o 
   7   7   2       49.72       43.44      3.43 o 
   8   7   2       12.09       12.20      2.32 o 
  -5   8   2       29.86       24.81      2.26 o 
  -4   8   2       40.82       43.92      2.83 o 
  -3   8   2        0.74        0.69      0.97 o 
  -2   8   2       11.31       25.25      2.32 o 
  -1   8   2      263.06      258.09      5.66 o 
   0   8   2       30.40       19.96      1.21 o 
   1   8   2      193.62      195.33      4.69 o 
   2   8   2      124.55      133.82      3.66 o 
   3   8   2      209.76      185.69      4.77 o 
   4   8   2       21.20       21.28      2.96 o 
   5   8   2      166.92      166.45      5.49 o 
   6   8   2        1.33        1.09      1.01 o 
   7   8   2       52.85       59.96      4.11 o 
   8   8   2        5.19        4.51      1.95 o 
  -5   9   2        0.42       -0.82      1.50 o 
  -4   9   2        1.12       -0.21      1.42 o 
  -3   9   2      107.81      107.64      5.93 o 
  -2   9   2        2.96        2.79      1.29 o 
  -1   9   2       48.90       40.25      2.95 o 
   0   9   2       23.82       22.96      1.37 o 
   1   9   2      219.47      199.35      4.93 o 
   2   9   2      285.00      357.77      7.87 o 
   3   9   2      318.61      309.77      7.14 o 
   4   9   2        0.67        1.91      0.87 o 
   5   9   2        1.95        1.58      0.94 o 
   6   9   2        1.70        6.66      1.65 o 
   7   9   2       17.23       17.79      2.66 o 
  -4  10   2       47.38       46.89      4.40 o 
  -3  10   2       18.69       14.34      2.58 o 
  -2  10   2        5.09        4.51      1.53 o 
  -1  10   2      145.75      142.66      6.46 o 
   0  10   2      275.73      254.14      5.96 o 
   1  10   2      266.47      251.23      8.59 o 
   2  10   2       17.83       56.84      2.44 o 
   3  10   2      268.53      278.80      6.73 o 
   4  10   2       17.90       20.07      2.54 o 
   5  10   2        0.83        1.54      0.95 o 
   6  10   2       22.44       38.21      3.43 o 
   7  10   2       14.16       11.02      2.40 o 
  -4  11   2       14.28       14.47      3.03 o 
  -3  11   2        1.33        3.93      1.77 o 
  -2  11   2        0.20        1.82      1.48 o 
  -1  11   2        0.13       -0.66      0.95 o 
   0  11   2       74.11       60.34      3.87 o 
   1  11   2        4.80        6.54      1.29 o 
   2  11   2       24.72       82.08      3.06 o 
   3  11   2       59.73       60.60      2.69 o 
   4  11   2       15.72       17.69      1.68 o 
   5  11   2       71.32       66.39      3.05 o 
   6  11   2        3.49        3.98      1.71 o 
   7  11   2        3.08        1.63      1.77 o 
  -3  12   2        1.77        5.82      2.16 o 
  -2  12   2       65.97       71.96      4.98 o 
  -1  12   2        0.00        1.53      1.32 o 
   0  12   2       13.27        9.36      1.98 o 
   1  12   2        0.12        1.15      0.85 o 
   2  12   2       18.52       20.65      1.71 o 
   3  12   2       21.70       23.05      1.86 o 
   4  12   2        0.03        0.04      0.97 o 
   5  12   2       70.22       75.28      4.77 o 
   6  12   2        1.52        2.58      1.77 o 
  -2  13   2       30.73       31.23      3.72 o 
  -1  13   2       29.97       28.80      3.24 o 
   0  13   2        1.24        1.03      1.42 o 
   1  13   2        5.02        2.71      0.98 o 
   2  13   2        4.50        9.70      1.40 o 
   3  13   2        0.22        0.08      0.90 o 
   4  13   2       14.70       12.53      1.77 o 
   5  13   2       27.16       29.96      3.43 o 
   0  14   2        3.52        9.30      2.27 o 
   1  14   2       18.49       21.43      2.93 o 
   2  14   2        0.55        5.63      1.48 o 
   3  14   2        0.04        0.69      1.03 o 
   4  14   2        1.42        0.40      1.45 o 
  -4 -12   3       46.73       43.01      3.58 o 
  -3 -12   3       33.90       26.38      2.85 o 
  -2 -12   3        0.93        1.08      1.32 o 
  -1 -12   3        7.22        8.75      1.87 o 
   1 -12   3       32.41       36.87      4.22 o 
  -5 -11   3       34.88       29.94      3.24 o 
  -4 -11   3       14.03       12.41      2.29 o 
  -3 -11   3        6.62        4.77      1.61 o 
  -2 -11   3      116.58      103.27      5.01 o 
  -1 -11   3        2.36        4.08      1.50 o 
   0 -11   3       40.24       36.74      3.48 o 
   1 -11   3        3.46        1.50      1.55 o 
   2 -11   3        0.41        1.58      1.95 o 
  -6 -10   3        0.36        0.32      1.45 o 
  -5 -10   3       54.20       44.02      3.48 o 
  -4 -10   3        0.91        1.55      1.32 o 
  -3 -10   3       42.48       36.71      2.98 o 
  -2 -10   3       13.29       17.55      2.13 o 
  -1 -10   3        0.15       -0.13      0.75 o 
   0 -10   3        1.76        2.34      0.94 o 
   1 -10   3        5.19        9.54      2.27 o 
   2 -10   3        3.53        4.40      2.13 o 
   3 -10   3       80.15       81.48      6.04 o 
  -6  -9   3        5.90        5.90      1.87 o 
  -5  -9   3       65.39       64.37      4.09 o 
  -4  -9   3       47.94       46.86      3.43 o 
  -3  -9   3        0.63        2.11      1.16 o 
  -2  -9   3       32.54       34.58      2.66 o 
  -1  -9   3        4.01        4.50      0.92 o 
   0  -9   3       90.54      107.23      3.55 o 
   1  -9   3      107.66      112.18      6.06 o 
   2  -9   3        8.88        9.12      2.35 o 
   3  -9   3       29.63       32.63      3.87 o 
   4  -9   3        4.20        3.32      2.42 o 
  -7  -8   3        6.59        4.77      1.90 o 
  -6  -8   3        1.09        1.55      1.32 o 
  -5  -8   3       10.45       12.20      1.98 o 
  -4  -8   3      134.35      121.74      5.38 o 
  -3  -8   3      287.62      278.21      9.21 o 
  -2  -8   3       40.33       35.40      1.71 o 
  -1  -8   3       22.70       21.31      1.36 o 
   0  -8   3        1.02        0.86      0.69 o 
   1  -8   3        1.08        3.66      0.85 o 
   2  -8   3       75.22       73.23      4.98 o 
   3  -8   3      106.94       94.30      6.04 o 
   4  -8   3        1.34        0.00      1.63 o 
  -7  -7   3       46.91       44.15      3.48 o 
  -6  -7   3       33.73       30.02      2.74 o 
  -5  -7   3        5.91        5.30      1.53 o 
  -3  -7   3      570.65      530.92     15.17 o 
  -2  -7   3       24.62       17.54      1.18 o 
  -1  -7   3      135.04      132.89      3.57 o 
   0  -7   3        8.32        9.21      1.04 o 
   1  -7   3        0.27        0.14      0.58 o 
   2  -7   3        9.08       11.07      2.19 o 
   3  -7   3      462.72      469.00     16.56 o 
   4  -7   3        8.15        7.54      2.45 o 
   5  -7   3       37.81       45.89      4.90 o 
  -7  -6   3        9.01       10.01      2.03 o 
  -6  -6   3       31.45       29.28      2.64 o 
  -5  -6   3       19.99       19.71      2.19 o 
  -3  -6   3       31.91       25.30      2.03 o 
  -2  -6   3     1154.26     1103.20     20.58 o 
  -1  -6   3        9.48       14.14      2.15 o 
   0  -6   3      196.58      207.89      4.95 o 
   1  -6   3      267.62      288.15      6.56 o 
   2  -6   3       58.46       60.22      2.40 o 
   3  -6   3        1.89       -0.61      1.11 o 
   4  -6   3      225.75      219.49      9.92 o 
   5  -6   3       14.97       16.47      3.21 o 
   6  -6   3        0.63       -0.84      1.74 o 
  -7  -5   3       82.31       74.05      4.06 o 
  -6  -5   3        0.04       -0.79      1.08 o 
  -5  -5   3      114.82      118.99      5.04 o 
  -3  -5   3        0.05        0.74      0.66 o 
  -2  -5   3      827.87      750.28     14.22 o 
  -1  -5   3      697.84      698.71     13.32 o 
   0  -5   3      415.61      417.06      8.53 o 
   1  -5   3      306.07      360.59      7.69 o 
   2  -5   3       43.20       42.68      1.87 o 
   3  -5   3       59.15       55.51      4.01 o 
   4  -5   3      113.55      107.15      6.22 o 
   5  -5   3      296.04      283.44     12.08 o 
   6  -5   3       23.62       30.33      4.19 o 
  -8  -4   3       20.39       17.60      3.64 o 
  -7  -4   3        0.89        0.37      1.90 o 
  -6  -4   3        3.74        0.69      1.05 o 
  -5  -4   3        6.52        5.11      1.26 o 
  -4  -4   3      110.32      100.17      4.14 o 
  -3  -4   3       75.71       74.45      2.53 o 
  -2  -4   3      260.15      237.49      6.30 o 
  -1  -4   3      151.44      136.65      3.20 o 
   0  -4   3     1372.13     1395.90     25.56 o 
   2  -4   3       40.10       51.51      1.93 o 
   3  -4   3      106.37      103.40      5.15 o 
   4  -4   3      272.99      252.45     10.34 o 
   5  -4   3       19.96       28.80      3.56 o 
   6  -4   3       54.18       57.22      5.06 o 
  -8  -3   3       28.48       30.28      4.35 o 
  -7  -3   3       29.51       23.75      3.53 o 
  -6  -3   3       74.92       73.15      2.95 o 
  -5  -3   3      109.17      101.14      4.22 o 
  -4  -3   3        0.25        0.70      0.63 o 
  -3  -3   3       79.79       76.93      2.01 o 
  -2  -3   3       43.98       40.51      1.21 o 
  -1  -3   3      172.94      175.57      3.77 o 
   0  -3   3       24.44       27.54      2.81 o 
   1  -3   3      278.21      315.64      6.59 o 
   2  -3   3      199.97      195.10      4.62 o 
   3  -3   3      145.09      135.15      3.65 o 
   4  -3   3      129.57      131.85      3.99 o 
   5  -3   3      341.83      329.46     12.85 o 
   6  -3   3       24.99       24.61      3.66 o 
   7  -3   3       28.78       22.95      3.82 o 
  -8  -2   3        6.20       11.65      3.19 o 
  -7  -2   3        7.32        5.56      2.42 o 
  -6  -2   3       12.57       11.62      2.56 o 
  -5  -2   3       95.64       99.27      3.24 o 
  -4  -2   3      120.78      140.77      7.91 o 
  -3  -2   3       54.95       47.41      1.13 o 
  -2  -2   3        1.50        0.95      0.42 o 
  -1  -2   3      526.15      533.67      9.99 o 
   0  -2   3     3040.73     2909.14     51.80 o 
   1  -2   3      183.85      213.97      4.70 o 
   2  -2   3      881.03      915.21     17.29 o 
   3  -2   3      250.82      255.19      4.68 o 
   4  -2   3       42.45       40.04      1.85 o 
   5  -2   3       50.30       46.44      4.09 o 
   6  -2   3      144.53      141.68      7.80 o 
   7  -2   3        0.09       -1.37      1.45 o 
  -8  -1   3        4.48        7.38      2.74 o 
  -7  -1   3       79.90       83.98      5.96 o 
  -6  -1   3       21.74       20.42      3.06 o 
  -5  -1   3       31.77       28.41      1.78 o 
  -4  -1   3        5.18        9.13      1.79 o 
  -3  -1   3     1621.59     1652.18     35.86 o 
  -2  -1   3        2.05        0.94      0.22 o 
   0  -1   3       91.44       82.95      2.06 o 
   1  -1   3       13.48       15.09      2.19 o 
   2  -1   3       83.07       78.07      2.30 o 
   3  -1   3        5.55        5.73      0.52 o 
   4  -1   3       11.85       10.04      1.79 o 
   5  -1   3        6.58        9.12      2.08 o 
   6  -1   3       86.31       83.54      5.67 o 
   7  -1   3       37.28       29.36      3.95 o 
  -8   0   3        7.24        8.56      2.82 o 
  -7   0   3      105.19      112.70      6.91 o 
  -6   0   3        2.51        1.87      1.50 o 
  -5   0   3      104.58      111.99      4.75 o 
  -4   0   3      146.06      157.85      3.32 o 
  -3   0   3        5.29        7.01      0.55 o 
  -2   0   3     1116.40     1203.78     22.37 o 
  -1   0   3      703.42      702.68     14.60 o 
   0   0   3      168.47      177.19      3.70 o 
   1   0   3       28.79       31.18      1.30 o 
   2   0   3      196.25      213.60      4.80 o 
   3   0   3      116.43       98.52      2.21 o 
   4   0   3      322.02      328.47      7.59 o 
   5   0   3      192.80      197.14      5.41 o 
   6   0   3        0.26       -0.69      1.26 o 
   7   0   3       44.08       48.15      4.66 o 
   8   0   3        0.36       -0.74      1.63 o 
  -7   1   3        0.18        0.13      1.42 o 
  -6   1   3        1.14       -0.02      0.88 o 
  -5   1   3       48.39       49.98      2.52 o 
  -4   1   3      129.83      135.21      5.91 o 
  -3   1   3       66.91       73.56      2.19 o 
  -2   1   3      548.00      633.73      9.91 o 
  -1   1   3        0.04       -0.63      0.62 o 
   0   1   3      418.28      435.94      6.40 o 
   1   1   3     1161.51     1099.48     20.17 o 
   2   1   3     4034.45     3875.86     69.21 o 
   3   1   3       20.12       18.12      1.05 o 
   4   1   3        6.98        9.35      1.45 o 
   5   1   3      167.27      166.25      4.80 o 
   6   1   3        0.82       -0.13      1.34 o 
   7   1   3        6.41        7.27      2.42 o 
   8   1   3       29.44       32.78      4.27 o 
  -7   2   3       25.30       24.46      3.32 o 
  -6   2   3       20.35       25.10      2.16 o 
  -5   2   3      398.93      386.10      9.47 o 
  -4   2   3      180.29      177.02      4.99 o 
  -3   2   3       38.15       39.46      1.76 o 
  -2   2   3       44.33       58.92      1.89 o 
  -1   2   3      109.91      106.18      2.60 o 
   0   2   3      103.73      101.37      1.98 o 
   1   2   3     6395.24     6478.32     89.35 o 
   2   2   3       15.88        6.06      1.16 o 
   3   2   3       76.78       68.35      3.77 o 
   4   2   3       58.52       48.62      2.09 o 
   5   2   3       40.04       48.90      2.32 o 
   6   2   3       13.96       12.57      2.48 o 
   7   2   3      115.82      112.39      6.91 o 
   8   2   3       19.83       14.89      3.19 o 
  -7   3   3       37.29       46.28      4.30 o 
  -6   3   3        0.01        0.15      0.90 o 
  -5   3   3       17.48       17.18      2.27 o 
  -4   3   3        0.04        0.40      0.84 o 
  -3   3   3       51.21       54.26      2.91 o 
  -2   3   3      128.08      168.03      4.14 o 
  -1   3   3       44.63       43.80      1.49 o 
   0   3   3       21.63       24.47      0.89 o 
   1   3   3      246.52      276.57      8.46 o 
   2   3   3        0.20        0.93      0.34 o 
   3   3   3        5.21        4.24      1.21 o 
   4   3   3      136.85      113.86      5.54 o 
   5   3   3        5.55        9.94      1.25 o 
   6   3   3       61.57       58.94      4.59 o 
   7   3   3       92.85       85.60      5.96 o 
   8   3   3        5.10        6.64      2.56 o 
  -7   4   3        0.27        0.87      1.28 o 
  -6   4   3        5.78        4.34      1.30 o 
  -5   4   3       45.53       46.23      2.58 o 
  -4   4   3       98.23       92.20      3.36 o 
  -3   4   3      548.36      541.07     11.59 o 
  -2   4   3       22.93       36.84      2.17 o 
  -1   4   3     1503.89     1577.66     30.05 o 
   0   4   3       67.35       55.80      2.03 o 
   1   4   3      144.58      135.10      4.72 o 
   2   4   3       25.53       34.58      2.19 o 
   3   4   3      181.74      184.95      7.40 o 
   4   4   3       35.19       33.66      2.87 o 
   5   4   3      235.28      220.83      9.13 o 
   6   4   3       25.57       25.14      2.07 o 
   7   4   3        1.95        2.24      1.74 o 
   8   4   3        1.26        1.71      2.13 o 
  -7   5   3        0.81        0.83      1.21 o 
  -6   5   3       61.07       66.78      3.42 o 
  -5   5   3       26.65       29.81      2.14 o 
  -4   5   3       95.84       99.78      3.62 o 
  -3   5   3       56.41       52.03      2.26 o 
  -2   5   3      541.35      554.72     11.62 o 
  -1   5   3      182.53      216.30      5.09 o 
   0   5   3      196.27      197.25      6.42 o 
   1   5   3        2.94        1.32      0.58 o 
   2   5   3      177.97      156.10      5.70 o 
   3   5   3       51.02       54.46      2.03 o 
   4   5   3       74.63       64.57      2.46 o 
   6   5   3        5.82        1.84      1.50 o 
   7   5   3        5.59        3.50      2.08 o 
   8   5   3       27.48       28.59      4.01 o 
  -6   6   3        5.22        6.47      1.79 o 
  -5   6   3        0.07       -1.54      1.03 o 
  -4   6   3       82.10       81.25      3.30 o 
  -3   6   3       51.59       43.68      2.15 o 
  -2   6   3      116.96      125.21      3.68 o 
  -1   6   3     2518.81     2646.61     73.18 o 
   0   6   3        8.78       22.93      1.79 o 
   1   6   3      267.01      265.93      8.37 o 
   2   6   3       24.61       33.52      2.13 o 
   3   6   3       40.20       33.71      2.42 o 
   4   6   3      110.68       91.71      4.69 o 
   5   6   3      129.11      145.90      4.27 o 
   6   6   3       20.24       19.32      2.86 o 
   7   6   3        7.68        3.64      1.23 o 
   8   6   3       24.69       31.91      4.06 o 
  -6   7   3        0.00       -0.79      0.94 o 
  -5   7   3       13.14       12.82      3.04 o 
  -4   7   3       40.58       51.47      2.67 o 
  -3   7   3       31.07       34.26      2.74 o 
  -2   7   3      288.87      289.19     13.36 o 
  -1   7   3      326.49      306.94      6.41 o 
   0   7   3      373.69      370.94     11.55 o 
   1   7   3      127.16      151.16      5.57 o 
   2   7   3       55.20       66.33      3.22 o 
   3   7   3       11.04       12.41      1.63 o 
   4   7   3        0.30        0.37      0.97 o 
   5   7   3       30.30       31.20      2.95 o 
   6   7   3        6.55        5.47      1.19 o 
   7   7   3        3.46        1.99      0.94 o 
   8   7   3        7.34        8.88      2.24 o 
  -5   8   3        4.04        2.92      1.40 o 
  -4   8   3        7.81       13.78      1.62 o 
  -3   8   3       71.63       96.67     14.01 o 
  -2   8   3       15.57       18.26      2.11 o 
  -1   8   3       84.65       80.28      2.40 o 
   0   8   3      210.15      191.88      5.42 o 
   1   8   3      433.34      520.22     15.59 o 
   2   8   3      130.88      131.00      5.25 o 
   3   8   3       84.54       88.98      4.24 o 
   4   8   3       17.33       17.63      2.08 o 
   5   8   3        3.09       10.65      1.98 o 
   6   8   3      106.11      112.18      6.01 o 
   7   8   3       47.52       34.75      3.10 o 
   8   8   3        9.74       12.28      2.45 o 
  -5   9   3        7.05       12.67      1.90 o 
  -4   9   3        0.11        0.15      0.86 o 
  -3   9   3       83.21       77.48      4.80 o 
  -2   9   3       12.76       13.28      2.03 o 
  -1   9   3      211.23      186.67      7.31 o 
   0   9   3       36.98       31.90      1.60 o 
   1   9   3      210.71      257.34      6.04 o 
   2   9   3      272.58      270.26      9.24 o 
   3   9   3      131.49      127.53      5.48 o 
   4   9   3        0.02       -1.05      0.92 o 
   5   9   3       13.87       62.56      4.03 o 
   6   9   3       15.98       18.28      1.84 o 
   7   9   3        3.30        2.53      1.82 o 
  -4  10   3       28.04       29.46      3.66 o 
  -3  10   3        0.04        1.32      1.37 o 
  -2  10   3       18.33       14.49      2.16 o 
  -1  10   3       96.48       97.60      5.06 o 
   0  10   3        4.85        4.62      0.91 o 
   1  10   3        0.86        1.57      0.70 o 
   2  10   3      469.58      464.60     11.13 o 
   3  10   3       38.44       40.77      2.13 o 
   4  10   3        6.87        6.27      1.82 o 
   5  10   3       87.55       95.86      3.62 o 
   6  10   3        1.14       -0.17      0.92 o 
   7  10   3        0.22       -0.87      1.32 o 
  -4  11   3        2.13        4.14      2.06 o 
  -3  11   3        0.86        4.19      1.77 o 
  -2  11   3        9.43        5.77      1.84 o 
  -1  11   3       12.94       19.37      2.48 o 
   0  11   3      138.06      139.78      6.41 o 
   1  11   3       85.18       78.32      2.90 o 
   2  11   3        8.75        6.52      1.18 o 
   3  11   3       87.11       87.76      3.26 o 
   4  11   3       54.67       57.39      8.91 o 
   5  11   3       76.24      128.40      4.39 o 
   6  11   3        0.26        0.40      1.58 o 
   7  11   3        2.18        4.01      1.95 o 
  -3  12   3       11.60       16.31      2.90 o 
  -2  12   3       27.81       27.33      3.27 o 
  -1  12   3        1.19        3.50      1.58 o 
   0  12   3       17.16       18.58      2.50 o 
   1  12   3       17.77       33.40      1.97 o 
   2  12   3       76.46       81.28      3.35 o 
   3  12   3       11.76       12.37      1.53 o 
   4  12   3        3.61        6.92      1.42 o 
   5  12   3       39.09       43.73      2.60 o 
   6  12   3        1.15        0.92      1.63 o 
  -2  13   3       25.24       20.37      3.16 o 
  -1  13   3        3.21        1.77      1.58 o 
   0  13   3       11.91       10.91      2.27 o 
   1  13   3       32.77       36.66      3.43 o 
   2  13   3        4.38        7.67      1.46 o 
   3  13   3        0.35       -1.96      1.30 o 
   4  13   3        3.43        3.79      1.39 o 
   5  13   3       19.20       30.17      3.40 o 
  -1  14   3       21.44       25.11      3.27 o 
   0  14   3       14.89       11.86      2.45 o 
   1  14   3        0.03        0.58      1.50 o 
   2  14   3       19.51       19.75      1.88 o 
   3  14   3        0.60        0.66      1.06 o 
   4  14   3        0.22       -1.37      1.06 o 
   2  15   3        4.01        6.48      2.24 o 
  -3 -12   4        5.68        5.17      1.82 o 
  -2 -12   4        4.82        4.48      1.71 o 
  -1 -12   4        3.61        5.35      1.79 o 
  -4 -11   4       20.49       20.92      2.71 o 
  -3 -11   4        6.49        5.80      1.74 o 
  -2 -11   4       40.81       39.43      3.24 o 
  -1 -11   4        3.19        6.77      1.69 o 
   1 -11   4        0.00        0.66      1.82 o 
  -5 -10   4        2.34        1.55      1.37 o 
  -4 -10   4       66.93       59.04      3.95 o 
  -3 -10   4       30.13       26.33      2.66 o 
  -2 -10   4       25.79       23.90      2.56 o 
  -1 -10   4       77.74       75.94      4.30 o 
   0 -10   4        2.17        0.64      0.88 o 
   1 -10   4        0.69        0.26      1.58 o 
   2 -10   4       65.13       85.98      6.01 o 
  -6  -9   4       12.05       11.31      2.32 o 
  -5  -9   4        0.28        1.63      1.24 o 
  -4  -9   4       11.09       11.31      1.98 o 
  -3  -9   4       11.46       10.44      1.84 o 
  -2  -9   4        0.12       -0.87      0.97 o 
  -1  -9   4       14.19       15.68      2.03 o 
   0  -9   4      114.06      122.07      4.01 o 
   1  -9   4        0.40        1.11      1.53 o 
   2  -9   4       28.34       30.57      3.58 o 
   3  -9   4        2.17        4.40      2.19 o 
  -6  -8   4       26.65       25.88      2.82 o 
  -5  -8   4        1.80        0.69      1.13 o 
  -3  -8   4        4.52        5.09      1.45 o 
  -2  -8   4      188.91      165.16      6.36 o 
  -1  -8   4      355.52      356.57      8.04 o 
   0  -8   4        2.23        4.95      0.98 o 
   1  -8   4       24.69       20.26      1.70 o 
   2  -8   4        4.10        2.21      1.71 o 
   3  -8   4       89.45       95.40      6.30 o 
   4  -8   4       67.35       87.11      6.48 o 
  -7  -7   4       10.35       10.91      2.19 o 
  -6  -7   4       11.33       12.49      2.08 o 
  -5  -7   4        1.22        5.03      1.50 o 
  -4  -7   4       79.19       80.80      4.19 o 
  -3  -7   4        2.14        0.63      0.95 o 
  -2  -7   4       69.77       57.55      3.19 o 
  -1  -7   4        0.51        2.39      0.65 o 
   0  -7   4        7.95       11.03      1.17 o 
   1  -7   4       13.88       10.70      1.22 o 
   2  -7   4       93.73       85.31      5.33 o 
   3  -7   4        0.03        0.21      1.48 o 
   4  -7   4       28.16       31.47      3.95 o 
   5  -7   4        3.85        7.40      2.79 o 
  -7  -6   4        4.44        4.80      1.74 o 
  -6  -6   4       90.83       91.00      4.72 o 
  -5  -6   4        3.04        3.29      1.32 o 
  -4  -6   4       33.25       32.39      2.48 o 
  -3  -6   4       22.20       18.84      1.92 o 
  -2  -6   4        0.01       -0.26      0.63 o 
  -1  -6   4       66.70       82.85      2.62 o 
   0  -6   4      140.10      139.90      3.87 o 
   1  -6   4      320.51      309.53      7.13 o 
   2  -6   4        6.12        6.22      1.13 o 
   3  -6   4       44.58       47.02      4.03 o 
   5  -6   4       12.61        6.64      2.58 o 
  -7  -5   4        2.69        4.77      1.66 o 
  -6  -5   4        0.01       -0.58      1.03 o 
  -5  -5   4       38.41       44.86      2.93 o 
  -4  -5   4      158.79      157.00      5.96 o 
  -3  -5   4       81.27       58.71      3.06 o 
  -2  -5   4       97.47       81.27      2.31 o 
  -1  -5   4      137.68      155.88      3.87 o 
   0  -5   4       31.79       38.39      1.82 o 
   1  -5   4      213.72      227.95      5.48 o 
   2  -5   4        2.03        1.15      0.67 o 
   3  -5   4       54.56       60.60      4.35 o 
   4  -5   4      156.16      140.63      7.46 o 
   5  -5   4        0.48        0.16      1.71 o 
   6  -5   4        1.15       -0.50      1.82 o 
  -7  -4   4        2.00        1.82      1.90 o 
  -6  -4   4        1.84        2.37      1.24 o 
  -5  -4   4       71.99       71.83      3.66 o 
  -4  -4   4      525.95      491.66     13.95 o 
  -3  -4   4      283.82      261.50      8.13 o 
  -2  -4   4       47.04       48.02      1.51 o 
   0  -4   4      968.27     1013.21     19.04 o 
   1  -4   4       82.63       96.60      2.89 o 
   2  -4   4      284.18      295.30      6.73 o 
   3  -4   4      325.55      302.41      7.04 o 
   4  -4   4        0.72        1.77      1.40 o 
   5  -4   4       38.29       37.71      4.11 o 
   6  -4   4       10.90       11.83      3.00 o 
  -7  -3   4       19.40       12.44      3.06 o 
  -6  -3   4        1.08        1.19      0.83 o 
  -5  -3   4        3.19        5.01      1.19 o 
  -4  -3   4        0.38       -0.26      0.55 o 
  -3  -3   4      372.00      321.22      9.38 o 
  -2  -3   4        6.69        5.59      0.45 o 
  -1  -3   4      350.52      303.17      6.20 o 
   0  -3   4      570.53      551.17     10.77 o 
   1  -3   4      862.13     1024.79     19.29 o 
   2  -3   4        7.59        6.29      0.79 o 
   3  -3   4      328.87      313.51      7.14 o 
   4  -3   4        0.05        1.82      1.37 o 
   5  -3   4       43.44       45.60      4.22 o 
   6  -3   4       12.50       11.17      2.82 o 
   7  -3   4       29.73       30.46      4.27 o 
  -8  -2   4        0.00       -0.32      2.03 o 
  -7  -2   4       19.51       21.24      3.58 o 
  -6  -2   4       23.04       16.52      2.93 o 
  -5  -2   4        0.21        2.06      0.74 o 
  -4  -2   4      254.95      271.17      8.15 o 
  -3  -2   4      371.92      339.53      9.62 o 
  -2  -2   4       51.35       48.77      2.32 o 
  -1  -2   4     1884.81     1816.20     32.68 o 
   0  -2   4       73.25       81.61      8.73 o 
   1  -2   4        0.39        0.34      0.35 o 
   2  -2   4      966.83     1005.20     19.09 o 
   3  -2   4        0.05        0.47      0.82 o 
   4  -2   4        8.70        8.75      1.61 o 
   5  -2   4      166.82      146.39      7.57 o 
   6  -2   4        0.10       -0.18      1.53 o 
   7  -2   4        1.18        1.53      2.06 o 
  -8  -1   4        4.58        3.93      2.48 o 
  -7  -1   4        0.52        0.84      1.74 o 
  -6  -1   4        0.09        0.16      1.26 o 
  -5  -1   4       12.01       18.93      1.36 o 
  -4  -1   4        0.07        0.31      0.53 o 
  -3  -1   4      257.61      217.63      6.02 o 
  -2  -1   4      110.62      112.18      3.85 o 
  -1  -1   4      290.98      279.37      5.53 o 
   0  -1   4     1215.73     1282.92     23.41 o 
   1  -1   4      573.14      624.63     12.06 o 
   2  -1   4      966.34      953.03     18.10 o 
   3  -1   4        2.44        1.03      0.61 o 
   5  -1   4      218.39      206.58      9.21 o 
   6  -1   4       15.08       11.49      2.64 o 
   7  -1   4      124.53      121.94      7.62 o 
  -7   0   4       12.80       16.44      3.16 o 
  -6   0   4        3.55        3.87      1.77 o 
  -5   0   4       69.93       70.65      4.74 o 
  -4   0   4      243.57      243.78      5.71 o 
  -3   0   4       28.20       41.13      1.28 o 
  -2   0   4     1542.83     1642.54     27.76 o 
  -1   0   4      149.43      146.23     15.93 o 
   0   0   4        8.00        8.64      0.67 o 
   1   0   4      230.32      203.29      4.57 o 
   2   0   4     1903.59     1854.07     33.88 o 
   3   0   4        0.12       -0.07      0.28 o 
   4   0   4      205.46      206.24      7.73 o 
   5   0   4       74.94       68.36      4.77 o 
   6   0   4       11.55        8.46      2.40 o 
   7   0   4        1.88        6.17      2.42 o 
  -7   1   4       18.08       18.55      3.19 o 
  -6   1   4       60.76       73.33      5.17 o 
  -5   1   4       24.00       21.82      1.77 o 
  -4   1   4       28.22       38.26      1.36 o 
  -3   1   4       29.74       31.63      1.10 o 
  -2   1   4        0.47        3.39      0.36 o 
  -1   1   4      496.74      598.78     15.38 o 
   0   1   4      255.95      220.01      3.53 o 
   1   1   4       98.70       91.42      2.68 o 
   2   1   4      332.28      353.83      7.46 o 
   3   1   4     1029.57     1049.38     20.06 o 
   4   1   4      303.00      273.87      6.48 o 
   5   1   4       53.27       53.88      4.19 o 
   6   1   4       18.30       17.58      2.95 o 
   7   1   4       34.58       39.37      4.35 o 
   8   1   4        2.73        2.19      2.29 o 
  -7   2   4        0.48        0.53      1.66 o 
  -6   2   4       42.24       49.52      4.30 o 
  -5   2   4       10.29       16.19      1.62 o 
  -4   2   4       64.00       58.23      2.50 o 
  -3   2   4      171.29      168.52      3.30 o 
  -2   2   4      209.75      190.70      3.47 o 
  -1   2   4      411.81      406.08      6.53 o 
   0   2   4     1163.98     1104.60     16.70 o 
   1   2   4     1093.52     1070.84     18.87 o 
   2   2   4       24.60       15.37      1.04 o 
   3   2   4       13.13        6.75      1.48 o 
   4   2   4        3.87        1.53      0.92 o 
   5   2   4       38.60       38.80      3.58 o 
   6   2   4       14.74       15.39      2.77 o 
   7   2   4        9.79        9.33      2.71 o 
   8   2   4        0.56        3.21      2.53 o 
  -7   3   4        2.81        7.91      2.40 o 
  -6   3   4       24.45       28.88      2.34 o 
  -5   3   4        0.74        6.19      1.17 o 
  -4   3   4      109.03      109.88      4.56 o 
  -3   3   4       57.72       52.85      1.45 o 
  -2   3   4     1006.15     1037.97     15.90 o 
  -1   3   4       12.90        5.00      0.56 o 
   0   3   4      161.60      151.47      2.78 o 
   1   3   4        0.20        0.08      0.24 o 
   2   3   4      340.32      361.76     11.40 o 
   3   3   4      478.52      483.71     15.32 o 
   4   3   4     1249.50     1222.72     35.23 o 
   5   3   4      114.42       90.41      3.26 o 
   6   3   4        1.50        1.13      1.61 o 
   7   3   4        0.65        0.37      1.74 o 
   8   3   4        0.30       -0.11      1.82 o 
  -7   4   4       47.10       63.97      5.09 o 
  -6   4   4        0.06        0.36      0.97 o 
  -5   4   4       36.75       41.05      2.46 o 
  -4   4   4       72.10       83.52      6.71 o 
  -3   4   4      304.95      306.37      8.55 o 
  -2   4   4       40.70       39.13      1.65 o 
  -1   4   4      476.65      463.34      9.05 o 
   0   4   4     1286.93     1199.86     18.18 o 
   1   4   4     1668.07     1764.01     47.18 o 
   2   4   4      214.66      198.61      4.52 o 
   3   4   4        2.84        0.37      0.56 o 
   4   4   4        2.46       -0.18      1.05 o 
   5   4   4       18.81       22.30      2.82 o 
   6   4   4       24.20       24.54      3.22 o 
   7   4   4        1.26        0.29      1.82 o 
   8   4   4        0.68        0.50      2.00 o 
  -7   5   4        0.70        0.21      1.71 o 
  -6   5   4       31.05       33.04      2.56 o 
  -5   5   4        0.76        0.02      0.88 o 
  -4   5   4        6.64       11.68      2.77 o 
  -3   5   4       28.10       25.55      1.57 o 
  -2   5   4      620.88      627.43     12.98 o 
  -1   5   4      126.53      184.82     11.11 o 
   0   5   4     1280.61     1233.39     23.71 o 
   1   5   4      154.95      136.68      4.91 o 
   2   5   4       36.17       42.39      2.58 o 
   3   5   4       23.23       17.99      1.27 o 
   4   5   4      113.48      138.45      4.36 o 
   5   5   4       48.29       55.46      4.03 o 
   6   5   4      207.37      183.32      8.65 o 
   7   5   4        4.85        5.40      2.21 o 
   8   5   4        3.80        3.56      2.21 o 
  -6   6   4       41.03       48.33      3.99 o 
  -5   6   4       12.82       12.66      1.63 o 
  -4   6   4        0.01       -0.46      0.63 o 
  -3   6   4       26.75       26.72      2.21 o 
  -2   6   4       18.72       22.55      1.41 o 
  -1   6   4      152.49      162.76      4.25 o 
   1   6   4      568.70      560.18     16.18 o 
   2   6   4       36.90       33.37      2.29 o 
   3   6   4     1045.49     1076.44     30.55 o 
   4   6   4       74.78       84.84      2.97 o 
   5   6   4      120.74      129.19      4.06 o 
   6   6   4       20.78       23.80      1.95 o 
   7   6   4       36.35       39.10      2.65 o 
   8   6   4        0.06       -0.68      1.21 o 
  -6   7   4        3.80        3.72      1.38 o 
  -5   7   4        0.24        2.78      1.10 o 
  -4   7   4       83.04       76.24      3.28 o 
  -3   7   4       29.51       27.90      1.86 o 
  -2   7   4       27.42       24.53      1.54 o 
   1   7   4       44.65       47.29      2.66 o 
   2   7   4       57.68       51.83      2.90 o 
   3   7   4      348.98      355.96     11.73 o 
   4   7   4      336.23      332.69     11.56 o 
   5   7   4        0.11        0.03      1.08 o 
   6   7   4       15.67       13.79      1.95 o 
   7   7   4       54.24       50.85      2.82 o 
   8   7   4       30.51       31.28      2.60 o 
  -5   8   4        4.34        2.73      3.40 o 
  -4   8   4      164.38      156.50      5.18 o 
  -3   8   4       49.01       53.17      5.17 o 
  -2   8   4        7.50        3.59      0.90 o 
  -1   8   4      161.49      157.81      6.33 o 
   0   8   4       44.61       45.26      2.87 o 
   1   8   4      206.18      220.28      7.70 o 
   2   8   4        8.32       12.94      1.63 o 
   3   8   4       59.23       55.54      3.29 o 
   4   8   4       34.86       26.75      2.64 o 
   5   8   4      134.42      132.32      6.38 o 
   6   8   4        9.85       11.07      2.27 o 
   7   8   4       51.52       51.34      4.40 o 
   8   8   4        2.73        0.66      1.77 o 
  -5   9   4        0.49        1.32      1.28 o 
  -4   9   4       16.04       13.79      1.72 o 
  -3   9   4        0.55       -0.06      1.49 o 
  -2   9   4       57.73       50.53      3.56 o 
  -1   9   4       41.59       40.96      2.98 o 
   0   9   4       53.49       66.95      3.77 o 
   1   9   4       56.79       53.72      3.37 o 
   2   9   4      222.20      211.59      7.73 o 
   3   9   4       25.50       28.78      2.48 o 
   4   9   4       42.68       51.45      3.45 o 
   5   9   4       63.09       61.15      4.09 o 
   6   9   4       65.30       63.81      4.51 o 
   7   9   4        8.12        3.45      2.19 o 
  -4  10   4        1.24        1.69      1.37 o 
  -3  10   4       41.79       28.04      3.08 o 
  -2  10   4      253.94      239.15      9.39 o 
   0  10   4        2.01        2.47      0.76 o 
   1  10   4       64.97       66.46      3.93 o 
   2  10   4       25.92       22.80      2.37 o 
   3  10   4       93.61       97.49      4.82 o 
   4  10   4        0.03        0.76      1.29 o 
   5  10   4        3.10        2.37      1.53 o 
   6  10   4       23.16       29.38      3.24 o 
   7  10   4        4.15        4.52      1.40 o 
  -4  11   4        1.68        0.13      1.42 o 
  -3  11   4        0.19       -0.61      1.16 o 
  -2  11   4      118.44      109.23      5.83 o 
  -1  11   4       31.32       28.54      2.90 o 
   0  11   4        0.14       -0.40      1.08 o 
   1  11   4      200.61      175.06      4.83 o 
   2  11   4      224.55      232.80      6.06 o 
   3  11   4       28.70       34.14      2.16 o 
   4  11   4        5.86       14.15      2.24 o 
   5  11   4       16.01       15.67      1.77 o 
   6  11   4       10.65        9.95      1.65 o 
   7  11   4       16.32       16.37      2.79 o 
  -3  12   4        3.67        3.40      1.82 o 
  -2  12   4       23.56       24.85      3.03 o 
  -1  12   4       28.51       34.08      3.22 o 
   0  12   4       48.54       64.00      4.27 o 
   1  12   4       39.16       36.59      2.99 o 
   2  12   4        2.22        1.32      0.95 o 
   3  12   4        0.47        0.77      1.00 o 
   4  12   4      137.14      139.67      4.65 o 
   5  12   4       92.43      102.06      4.04 o 
   6  12   4        2.58        1.48      1.23 o 
  -2  13   4        0.00        1.95      1.69 o 
  -1  13   4       53.15       49.05      4.06 o 
   0  13   4       49.60       55.59      4.14 o 
   1  13   4        9.44        8.04      2.24 o 
   2  13   4      107.07      102.58      3.79 o 
   3  13   4       94.29      104.47      3.97 o 
   4  13   4       28.82       35.88      2.51 o 
   5  13   4       41.47       50.21      2.93 o 
   6  13   4        0.68        1.79      1.87 o 
  -1  14   4        6.29        8.17      2.42 o 
   0  14   4       35.42       42.49      3.82 o 
   1  14   4       25.17       26.22      3.19 o 
   2  14   4        0.18        0.74      1.86 o 
   3  14   4        3.65        2.81      1.29 o 
   4  14   4       42.83       61.90      3.24 o 
   5  14   4       12.51       11.28      1.83 o 
   1  15   4       42.00       44.12      4.01 o 
   2  15   4       10.54       10.51      2.77 o 
   3  15   4        0.41       -0.41      1.09 o 
  -3 -11   5        6.20        4.40      1.87 o 
  -2 -11   5        2.91       11.09      2.24 o 
  -1 -11   5       34.47       33.81      3.14 o 
  -5 -10   5       24.62       25.72      3.06 o 
  -4 -10   5        4.30        3.82      1.74 o 
  -3 -10   5       31.33       28.12      2.95 o 
  -2 -10   5       47.97       46.60      3.51 o 
  -1 -10   5       16.35       10.62      1.92 o 
   0 -10   5        0.31       -0.13      1.11 o 
   1 -10   5        0.39        2.13      1.79 o 
   2 -10   5        6.36        8.70      2.79 o 
  -5  -9   5        2.03        2.48      1.34 o 
  -4  -9   5        3.31        1.19      1.37 o 
  -3  -9   5        7.74        4.22      1.55 o 
  -2  -9   5        2.01        1.90      1.24 o 
  -1  -9   5       46.59       46.76      3.35 o 
   0  -9   5        3.07        2.87      1.34 o 
   1  -9   5       45.79       54.74      4.45 o 
   2  -9   5        2.69        4.69      2.13 o 
   3  -9   5        0.43        1.69      1.98 o 
  -6  -8   5        5.12        3.50      1.48 o 
  -5  -8   5        8.02        6.56      1.77 o 
  -4  -8   5        0.04        0.90      1.05 o 
  -3  -8   5       77.61       73.39      4.16 o 
  -2  -8   5       94.78       97.73      4.77 o 
  -1  -8   5       61.87       54.33      3.37 o 
   0  -8   5       24.38       25.27      1.85 o 
   1  -8   5        2.28        3.08      1.00 o 
   2  -8   5       11.86       14.60      2.69 o 
   3  -8   5        1.73        6.30      2.24 o 
   4  -8   5        0.94        3.00      2.27 o 
  -6  -7   5       15.28        9.83      1.92 o 
  -5  -7   5        4.01        5.17      1.53 o 
  -4  -7   5       25.87       24.90      2.35 o 
  -3  -7   5       31.33       26.14      2.37 o 
  -2  -7   5       46.92       53.32      3.27 o 
  -1  -7   5        0.00       -0.24      0.79 o 
   0  -7   5       44.46       40.48      2.54 o 
   1  -7   5        0.33       -0.06      0.68 o 
   2  -7   5       44.64       55.67      4.40 o 
   3  -7   5       11.92       14.57      2.71 o 
   4  -7   5       10.12        9.30      2.74 o 
  -7  -6   5        2.27        1.90      1.50 o 
  -6  -6   5        0.30        1.71      1.32 o 
  -5  -6   5       23.25       19.29      2.21 o 
  -4  -6   5      139.59      124.17      5.30 o 
  -3  -6   5        2.82        3.77      1.19 o 
  -2  -6   5       67.11      123.26      5.11 o 
   0  -6   5      376.74      370.69      8.24 o 
   1  -6   5      329.51      323.95      7.58 o 
   2  -6   5       46.91       59.30      5.02 o 
   3  -6   5       28.41       34.29      3.72 o 
   4  -6   5        8.44        8.67      2.50 o 
   5  -6   5       31.96       39.48      4.66 o 
  -7  -5   5        0.10        1.34      1.26 o 
  -6  -5   5       59.19       64.58      3.80 o 
  -5  -5   5      114.69      111.79      4.98 o 
  -4  -5   5       68.79       62.21      3.43 o 
  -3  -5   5       14.14       12.86      1.63 o 
  -2  -5   5       82.76       95.09      4.22 o 
  -1  -5   5       15.81       20.87      1.84 o 
   0  -5   5      320.24      321.47      7.19 o 
   1  -5   5       14.12        8.65      1.23 o 
   2  -5   5      229.61      215.78      7.37 o 
   3  -5   5        0.32        0.53      1.32 o 
   4  -5   5       15.48       10.04      2.45 o 
   5  -5   5        0.61        5.09      2.42 o 
  -7  -4   5       22.60       18.90      3.58 o 
  -6  -4   5        0.29        0.55      0.97 o 
  -5  -4   5        4.51        7.04      1.48 o 
  -4  -4   5       38.68       40.27      2.66 o 
  -3  -4   5        2.11        0.92      0.71 o 
  -2  -4   5      237.58      218.54      7.20 o 
  -1  -4   5       65.75       66.33      2.16 o 
   0  -4   5        0.10        1.15      0.53 o 
   1  -4   5      188.28      198.09      4.97 o 
   2  -4   5       64.12       60.61      2.41 o 
   3  -4   5      132.62      135.51      6.09 o 
   4  -4   5       71.63       65.64      4.85 o 
   5  -4   5        2.56        5.59      2.21 o 
   6  -4   5        0.04       -1.08      1.69 o 
  -7  -3   5       29.76       26.35      4.01 o 
  -6  -3   5       11.69       15.85      1.99 o 
  -5  -3   5       10.76       10.65      1.48 o 
  -4  -3   5       77.08       67.46      3.27 o 
  -3  -3   5        0.13        0.00      0.66 o 
  -2  -3   5       18.88       45.67      2.50 o 
  -1  -3   5       27.83       24.61      1.15 o 
   0  -3   5      273.84      303.84      6.58 o 
   1  -3   5       48.99       47.99      1.94 o 
   2  -3   5        1.06        3.15      0.92 o 
   3  -3   5       84.40       85.55      3.04 o 
   4  -3   5      317.34      292.23     11.59 o 
   5  -3   5       15.31       11.83      2.69 o 
   6  -3   5       32.77       24.11      3.82 o 
  -7  -2   5       17.49       16.02      3.27 o 
  -6  -2   5        4.66        6.90      2.35 o 
  -5  -2   5       64.74       50.46      2.35 o 
  -4  -2   5      126.21      119.48      4.61 o 
  -3  -2   5       29.43       24.75      1.84 o 
  -2  -2   5      386.85      384.23     10.89 o 
  -1  -2   5      257.25      245.13      5.18 o 
   0  -2   5     1200.84     1215.96     22.50 o 
   1  -2   5       45.54       54.41      2.02 o 
   2  -2   5      329.38      354.13      7.78 o 
   3  -2   5       25.15       19.25      1.38 o 
   4  -2   5        0.00        0.01      0.57 o 
   5  -2   5       22.55       26.30      3.48 o 
   6  -2   5       10.62       14.47      3.11 o 
   7  -2   5        1.24       -0.69      1.77 o 
  -7  -1   5        3.79        0.69      1.74 o 
  -6  -1   5       19.29       19.13      3.16 o 
  -5  -1   5      502.88      474.07     10.42 o 
  -4  -1   5       67.70       61.68      2.41 o 
  -3  -1   5      350.22      390.36     10.99 o 
  -2  -1   5      441.62      444.44     12.19 o 
  -1  -1   5      345.26      315.98      6.31 o 
   0  -1   5      114.01      104.09      2.77 o 
   1  -1   5      141.17      115.19      3.17 o 
   2  -1   5       53.51      104.09      5.73 o 
   3  -1   5       27.76       30.31      1.66 o 
   4  -1   5       11.29       10.33      2.36 o 
   5  -1   5        3.80        2.40      1.61 o 
   6  -1   5       56.04       49.29      4.61 o 
   7  -1   5        4.35        3.27      2.21 o 
  -7   0   5       13.81       16.44      3.27 o 
  -6   0   5        0.00        0.66      1.58 o 
  -5   0   5      170.32      167.45      8.20 o 
  -4   0   5      172.89      177.35      4.66 o 
  -3   0   5        0.33       -0.13      0.66 o 
  -1   0   5     1063.43     1055.66     21.21 o 
   0   0   5        4.14        1.25      0.47 o 
   1   0   5     1202.20     1262.63     23.46 o 
   2   0   5      777.71      827.90     16.07 o 
   3   0   5       32.68       37.15      1.79 o 
   4   0   5      298.75      295.99      7.10 o 
   5   0   5        0.05       -0.03      1.21 o 
   6   0   5       14.33       14.05      2.82 o 
   7   0   5        3.59        2.11      2.13 o 
  -7   1   5        3.21        1.40      1.87 o 
  -6   1   5       36.56       32.94      3.77 o 
  -5   1   5       31.13       26.22      3.24 o 
  -4   1   5        1.06        2.90      0.55 o 
  -3   1   5      503.22      485.40      8.10 o 
  -2   1   5      424.99      435.67     15.28 o 
  -1   1   5     4883.65     4798.70    106.11 o 
   0   1   5       23.09       24.04      0.70 o 
   1   1   5     1760.93     1747.15     31.90 o 
   2   1   5       52.61       42.79      2.82 o 
   3   1   5      133.22      147.57      6.44 o 
   4   1   5      241.41      222.23     11.07 o 
   5   1   5       32.34       21.24      2.93 o 
   6   1   5        0.25        1.26      1.63 o 
   7   1   5        6.07        5.93      2.37 o 
  -7   2   5        2.98        5.98      2.29 o 
  -6   2   5       25.04       20.06      3.08 o 
  -5   2   5        4.13        3.06      1.61 o 
  -4   2   5       63.96       56.98      2.43 o 
  -3   2   5      800.16      814.71     12.91 o 
  -2   2   5      888.34      877.57     13.62 o 
  -1   2   5      230.36      243.54      4.25 o 
   0   2   5      998.58     1089.10     16.60 o 
   1   2   5     1655.34     1629.94     29.79 o 
   2   2   5      624.02      664.12     19.69 o 
   3   2   5      354.80      357.54      7.99 o 
   4   2   5        1.82        0.76      1.05 o 
   5   2   5       14.62       13.68      2.50 o 
   6   2   5      158.14      155.08      8.04 o 
   7   2   5        4.47        5.19      2.40 o 
   8   2   5       15.50       21.79      3.98 o 
  -7   3   5        0.90        1.58      1.92 o 
  -6   3   5        2.65        0.90      1.50 o 
  -5   3   5       12.79       11.43      1.47 o 
  -4   3   5       94.41       90.62      3.30 o 
  -3   3   5        3.67        3.75      0.49 o 
  -2   3   5      208.34      291.58      5.09 o 
  -1   3   5      706.56      735.28     11.48 o 
   0   3   5       45.67       40.36      1.16 o 
   1   3   5     1059.89      968.93     14.19 o 
   2   3   5     1507.24     1498.55     27.85 o 
   3   3   5      588.63      632.60     19.45 o 
   4   3   5       56.31       60.10      4.11 o 
   5   3   5      517.95      510.00     17.44 o 
   6   3   5      176.80      163.01      8.36 o 
   7   3   5        0.27        1.53      1.90 o 
   8   3   5        7.27        7.59      2.71 o 
  -7   4   5       17.56       17.89      3.45 o 
  -6   4   5       28.20       45.52      4.30 o 
  -5   4   5        4.21        6.03      1.28 o 
  -4   4   5      136.13      131.28      7.45 o 
  -3   4   5        4.80        7.51      0.95 o 
  -2   4   5       92.66      125.75      9.25 o 
  -1   4   5     1174.82     1175.19     17.95 o 
   0   4   5      213.25      197.87      3.61 o 
   1   4   5     1085.22     1030.13     19.32 o 
   2   4   5     2005.68     2090.89     36.37 o 
   3   4   5        1.99        2.12      1.13 o 
   4   4   5      404.82      400.01     13.92 o 
   5   4   5        0.11       -0.32      1.32 o 
   6   4   5       90.52       82.15      5.67 o 
   7   4   5       62.68       86.88      6.33 o 
   8   4   5       14.69       13.57      3.40 o 
  -6   5   5       13.75       15.23      2.82 o 
  -5   5   5       25.61       19.66      1.90 o 
  -4   5   5      178.23      183.59      5.36 o 
  -3   5   5       25.62       30.23      1.70 o 
  -2   5   5      209.94      201.37      4.67 o 
  -1   5   5       44.90       44.88      1.60 o 
   0   5   5        0.79        0.74      0.97 o 
   1   5   5       60.56       50.39      2.64 o 
   2   5   5       77.21       74.65      3.77 o 
   3   5   5       94.03       82.15      2.75 o 
   4   5   5      422.58      392.95      8.59 o 
   5   5   5        2.93        5.11      1.77 o 
   6   5   5       24.26       21.45      3.16 o 
   7   5   5      194.43      192.70      9.68 o 
   8   5   5       19.83       18.63      3.53 o 
  -6   6   5        1.14        3.24      1.29 o 
  -5   6   5      114.52      121.52      4.54 o 
  -4   6   5      261.64      235.59      9.37 o 
  -3   6   5       52.80       45.41      2.18 o 
  -2   6   5       44.23       63.36     11.53 o 
  -1   6   5       13.35       24.06      1.34 o 
   0   6   5      466.77      488.27     10.19 o 
   1   6   5     2036.19     2062.09     55.15 o 
   2   6   5      527.15      578.78     17.25 o 
   3   6   5      501.54      490.03     15.47 o 
   4   6   5      472.56      482.55     10.17 o 
   5   6   5        0.66       -0.08      0.81 o 
   6   6   5        7.29        8.14      1.90 o 
   7   6   5        9.14       12.10      1.82 o 
   8   6   5        8.90        7.16      1.91 o 
  -6   7   5        1.60        2.42      1.30 o 
  -5   7   5       25.06       22.97      3.48 o 
  -4   7   5        6.77        6.09      1.22 o 
  -3   7   5       50.22       48.35      3.94 o 
  -2   7   5        3.04       10.51      1.61 o 
  -1   7   5        0.19       -0.08      0.55 o 
   0   7   5        0.26       -0.18      0.76 o 
   1   7   5       49.70       58.63      3.06 o 
   2   7   5      201.11      187.80      6.91 o 
   3   7   5        0.39        0.00      0.87 o 
   4   7   5        9.65       14.68      2.16 o 
   5   7   5        1.19        0.94      0.84 o 
   6   7   5       86.25       93.11      3.68 o 
   7   7   5        7.69        6.80      1.56 o 
   8   7   5       35.86       39.84      3.94 o 
  -5   8   5       20.63       23.17      3.32 o 
  -4   8   5        0.64       -0.06      1.21 o 
  -3   8   5        9.52        6.03      1.12 o 
  -2   8   5      546.70      516.18     11.50 o 
  -1   8   5      165.17      137.16      5.83 o 
   0   8   5      530.24      473.48     14.57 o 
   1   8   5       44.97       49.16      2.90 o 
   2   8   5       20.14       18.55      1.95 o 
   3   8   5        2.99        3.85      1.29 o 
   4   8   5      162.18      175.36      7.41 o 
   5   8   5      242.59      246.94      9.89 o 
   6   8   5      152.68      145.64      7.38 o 
   7   8   5       11.49       10.47      1.79 o 
  -5   9   5       16.69       17.70      3.35 o 
  -4   9   5       36.22       34.83      2.66 o 
  -3   9   5        0.91        0.44      0.74 o 
  -2   9   5       74.72       74.34      4.22 o 
  -1   9   5      326.60      311.22     10.85 o 
   0   9   5       36.87       26.43      2.48 o 
   1   9   5      117.81      137.20      5.80 o 
   2   9   5       59.00       49.06      3.14 o 
   3   9   5       78.00       81.72      4.35 o 
   4   9   5       58.30       62.23      4.06 o 
   5   9   5       58.58       54.56      4.09 o 
   6   9   5       61.96       58.17      4.53 o 
   7   9   5        4.04        2.35      1.82 o 
  -4  10   5        0.01       -0.06      1.01 o 
  -3  10   5        5.27        4.06      1.66 o 
  -1  10   5        0.46        0.82      1.08 o 
   0  10   5      222.63      204.75      8.02 o 
   1  10   5      207.58      181.68      7.31 o 
   2  10   5       57.58       78.39      4.30 o 
   3  10   5       95.06      108.70      5.38 o 
   4  10   5        0.62        0.03      1.26 o 
   5  10   5        2.34        2.74      1.66 o 
   6  10   5        0.59        0.18      1.45 o 
   7  10   5       17.39       11.52      2.61 o 
  -4  11   5        3.48        2.71      1.82 o 
  -3  11   5       33.44       32.65      3.37 o 
  -2  11   5        0.03       -0.32      1.13 o 
  -1  11   5       49.12       47.18      3.48 o 
   0  11   5       68.57       60.34      4.06 o 
   1  11   5      107.43      110.73      5.56 o 
   2  11   5      232.84      239.70      9.13 o 
   3  11   5       13.31       12.54      2.16 o 
   4  11   5      143.15      153.10      6.93 o 
   5  11   5       38.81       46.78      3.72 o 
   6  11   5        1.48        2.21      1.77 o 
   7  11   5        9.30       12.58      1.86 o 
  -3  12   5       26.71       25.83      3.29 o 
  -2  12   5        2.70       14.12      2.42 o 
  -1  12   5       22.53       21.61      2.64 o 
   0  12   5        8.32        8.49      2.11 o 
   1  12   5       74.77       70.02      2.94 o 
   2  12   5      122.16      125.88      4.17 o 
   3  12   5        5.09        3.79      1.82 o 
   4  12   5       16.42       18.45      2.77 o 
   5  12   5       33.69       40.43      3.79 o 
   6  12   5       12.37       10.85      1.99 o 
  -2  13   5       42.60       39.58      3.69 o 
  -1  13   5       46.73       42.88      3.80 o 
   0  13   5        7.65        7.64      2.13 o 
   1  13   5       63.25       61.34      4.53 o 
   2  13   5       24.99       28.39      2.09 o 
   3  13   5       71.18       80.31      4.02 o 
   4  13   5      226.92      232.22      7.03 o 
   5  13   5        0.00       -0.52      1.16 o 
   6  13   5       67.77       80.25      7.34 o 
  -1  14   5       29.49       30.25      3.58 o 
   0  14   5        3.03        5.09      1.92 o 
   1  14   5       29.71       28.49      3.45 o 
   2  14   5        0.44        1.14      1.86 o 
   3  14   5       68.70       75.62      3.55 o 
   4  14   5        8.33        7.32      1.68 o 
   5  14   5        0.09        0.07      1.32 o 
   1  15   5        2.49        5.77      2.29 o 
   2  15   5        0.04        2.13      2.03 o 
   3  15   5       59.89       60.55      4.60 o 
  -4 -10   6       67.16       60.33      4.30 o 
  -3 -10   6       21.86       23.80      3.03 o 
  -2 -10   6        3.15        1.08      1.32 o 
  -1 -10   6        7.14        5.61      1.74 o 
   0 -10   6        0.21        0.34      1.26 o 
  -5  -9   6       12.25       10.51      2.32 o 
  -4  -9   6        4.53        3.95      1.58 o 
  -3  -9   6        3.98        4.90      1.71 o 
  -2  -9   6       13.89       11.83      2.13 o 
  -1  -9   6        2.83        1.13      1.29 o 
   0  -9   6        0.04        0.08      1.08 o 
   2  -9   6       21.54       21.35      3.43 o 
  -5  -8   6        0.39        1.82      1.34 o 
  -4  -8   6       20.80       18.13      2.45 o 
  -3  -8   6       73.74       80.71      4.61 o 
  -2  -8   6      146.42      137.27      6.06 o 
  -1  -8   6      147.97      141.86      6.20 o 
   0  -8   6       22.49       20.32      2.37 o 
   1  -8   6       20.17       25.23      2.03 o 
   2  -8   6       31.41       33.07      3.85 o 
   3  -8   6        2.41        3.93      2.29 o 
  -6  -7   6        0.01       -0.13      1.21 o 
  -5  -7   6       33.87       33.23      3.03 o 
  -4  -7   6        8.94        6.30      1.66 o 
  -3  -7   6       54.18       53.03      3.48 o 
  -2  -7   6        4.27        3.82      1.42 o 
  -1  -7   6       17.97       13.84      1.98 o 
   0  -7   6       11.60       10.30      1.74 o 
   1  -7   6       59.08       70.33      3.02 o 
   2  -7   6        5.76        5.88      2.03 o 
   3  -7   6        7.15        8.17      2.53 o 
   4  -7   6       24.28       31.57      4.30 o 
  -6  -6   6        6.51        5.56      1.71 o 
  -5  -6   6       39.76       32.13      2.90 o 
  -4  -6   6        6.70        5.53      1.53 o 
  -3  -6   6       27.72       91.79      4.56 o 
  -2  -6   6       38.61       36.24      2.77 o 
  -1  -6   6      152.79      151.58      6.07 o 
   0  -6   6      230.15      216.16      5.60 o 
   1  -6   6      170.54      170.66      4.91 o 
   2  -6   6       10.77        6.65      1.18 o 
   3  -6   6        1.53        2.27      1.66 o 
   4  -6   6       49.22       52.00      4.90 o 
   5  -6   6        2.11        2.61      2.45 o 
  -7  -5   6       52.24       56.87      3.36 o 
  -6  -5   6       13.82       10.49      1.95 o 
  -5  -5   6       25.82       19.77      2.32 o 
  -4  -5   6        0.34        0.34      1.00 o 
  -3  -5   6       63.86       59.86      3.43 o 
  -2  -5   6        1.52        2.16      1.05 o 
  -1  -5   6      241.16      223.07      7.70 o 
   0  -5   6       76.11       72.65      2.68 o 
   1  -5   6      125.45      156.19      7.41 o 
   2  -5   6        2.14        2.11      1.03 o 
   3  -5   6       37.80       43.73      3.98 o 
   4  -5   6        2.10        1.26      1.77 o 
   5  -5   6        0.48        5.67      2.53 o 
  -7  -4   6       14.32       22.29      3.90 o 
  -6  -4   6       64.07       60.20      3.66 o 
  -5  -4   6      203.61      197.00      7.28 o 
  -4  -4   6        7.87        6.06      1.37 o 
  -3  -4   6      403.19      359.01     11.04 o 
  -2  -4   6       71.06       61.74      3.24 o 
  -1  -4   6      109.58      100.83      4.35 o 
   0  -4   6       36.20       26.23      1.50 o 
   1  -4   6        4.68       15.21      1.71 o 
   2  -4   6      379.72      357.79      8.25 o 
   3  -4   6      296.88      275.48      8.64 o 
   4  -4   6        4.23        3.95      2.06 o 
   5  -4   6        0.24        7.69      2.48 o 
   6  -4   6       25.71       27.64      4.24 o 
  -7  -3   6        0.06        1.13      2.03 o 
  -6  -3   6       64.80       62.41      2.98 o 
  -5  -3   6      151.59      149.73      5.88 o 
  -4  -3   6      219.74      218.57      7.52 o 
  -3  -3   6       43.95       99.58      4.32 o 
  -2  -3   6      331.53      333.62     10.11 o 
  -1  -3   6        8.95       14.79      1.02 o 
   0  -3   6       23.17       43.24      1.82 o 
   1  -3   6       42.90       41.22      1.86 o 
   2  -3   6      363.38      341.89      7.83 o 
   3  -3   6      257.59      237.62      6.14 o 
   4  -3   6       23.53       23.32      3.22 o 
   5  -3   6        5.90        1.61      1.71 o 
   6  -3   6        1.98        2.08      2.08 o 
  -7  -2   6       13.40       13.12      3.14 o 
  -6  -2   6       17.03       18.08      3.35 o 
  -5  -2   6       59.11       59.62      2.71 o 
  -4  -2   6      112.17      107.26      4.51 o 
  -3  -2   6       48.08      123.12      4.77 o 
  -2  -2   6        0.98        0.08      0.55 o 
  -1  -2   6       30.20       29.64      1.25 o 
   0  -2   6       54.57       54.57      1.99 o 
   1  -2   6      269.07      278.94      6.71 o 
   2  -2   6       25.17       31.63      2.64 o 
   3  -2   6      348.59      342.34      8.00 o 
   4  -2   6       57.90       58.70      2.65 o 
   5  -2   6       64.65       60.60      4.90 o 
   6  -2   6       27.54       31.54      4.16 o 
  -7  -1   6       15.81       22.22      3.87 o 
  -6  -1   6       31.08       27.78      3.74 o 
  -5  -1   6        1.24        0.98      0.75 o 
  -4  -1   6      368.15      361.79      8.31 o 
  -3  -1   6      320.44      319.55      9.53 o 
  -2  -1   6      127.53      126.34      4.69 o 
  -1  -1   6      893.64      856.93     22.36 o 
   0  -1   6      795.59      841.07     16.05 o 
   1  -1   6      396.71      384.60      8.23 o 
   2  -1   6       36.42       47.93      2.07 o 
   3  -1   6       23.12       22.71      1.55 o 
   4  -1   6        0.07       -0.29      0.60 o 
   5  -1   6      322.50      329.37     13.12 o 
   6  -1   6      111.64       97.07      6.56 o 
   7  -1   6        9.67       12.17      3.19 o 
  -7   0   6        1.77        3.29      2.21 o 
  -6   0   6      106.80      110.70      7.09 o 
  -5   0   6       23.55       22.88      3.14 o 
  -4   0   6      108.30      119.03      3.67 o 
  -3   0   6      205.84      171.42      4.56 o 
  -2   0   6     1092.69     1124.37     21.40 o 
  -1   0   6       39.90       37.88      1.26 o 
   0   0   6        0.88        0.49      0.39 o 
   1   0   6        2.85        8.93      1.19 o 
   2   0   6        8.56        9.90      1.01 o 
   3   0   6      154.92      163.46      4.57 o 
   4   0   6       27.72       26.68      1.81 o 
   5   0   6      277.55      265.33     11.13 o 
   6   0   6        1.80        3.40      1.95 o 
   7   0   6        0.99        1.92      2.06 o 
  -7   1   6        0.95        3.95      2.42 o 
  -6   1   6       51.80       48.29      4.64 o 
  -5   1   6       11.23        8.88      2.27 o 
  -4   1   6       89.01       80.67      2.84 o 
  -3   1   6      385.25      450.78      9.30 o 
  -2   1   6      425.93      432.36      7.21 o 
  -1   1   6      209.82      168.61      3.20 o 
   0   1   6     1350.59     1338.07     16.94 o 
   1   1   6      379.86      350.38      7.52 o 
   2   1   6      469.34      512.26     10.64 o 
   3   1   6        8.99        9.76      1.08 o 
   4   1   6      273.85      298.65      7.32 o 
   5   1   6        0.41       -0.18      1.21 o 
   6   1   6        5.70        7.62      2.42 o 
   7   1   6       12.17       12.12      3.00 o 
  -7   2   6       16.82       16.79      3.37 o 
  -6   2   6        6.13        8.33      2.42 o 
  -5   2   6      122.79      129.83      7.09 o 
  -4   2   6      115.19      115.44      6.12 o 
  -3   2   6        2.66       27.51      2.78 o 
  -2   2   6     1403.78     1528.48     24.83 o 
  -1   2   6      541.98      546.24      8.80 o 
   0   2   6      616.62      601.58      9.63 o 
   1   2   6      486.57      545.26     10.94 o 
   2   2   6       52.95       47.66      2.03 o 
   3   2   6       31.67       38.94      1.99 o 
   4   2   6        0.03       -0.54      0.54 o 
   5   2   6      301.82      299.38     11.90 o 
   6   2   6       90.97       89.34      6.01 o 
   7   2   6       38.39       43.94      4.56 o 
  -7   3   6       29.07       31.68      4.14 o 
  -6   3   6        0.34       -0.37      1.40 o 
  -5   3   6      240.34      239.43     10.29 o 
  -4   3   6       97.10       92.56      3.37 o 
  -3   3   6       66.02       96.18      6.22 o 
  -2   3   6       47.80       53.53      3.66 o 
  -1   3   6      404.91      388.08      6.51 o 
   0   3   6     1159.29     1178.84     18.05 o 
   1   3   6      982.72     1051.60     13.51 o 
   2   3   6      562.60      561.81     12.02 o 
   3   3   6      714.11      662.24     13.65 o 
   4   3   6      265.95      273.37     10.66 o 
   5   3   6        0.02        0.74      1.45 o 
   6   3   6       38.65       36.11      4.01 o 
   7   3   6        7.25        5.01      2.37 o 
  -7   4   6        0.82        8.62      2.85 o 
  -6   4   6      163.22      171.05      8.83 o 
  -5   4   6       10.17       14.34      2.61 o 
  -4   4   6        1.36        5.00      1.04 o 
  -3   4   6      523.89      494.80     24.19 o 
  -2   4   6       25.09       16.61      1.50 o 
  -1   4   6       37.92       37.05      1.24 o 
   0   4   6     3732.88     3941.56     58.31 o 
   1   4   6       44.90       59.28      5.64 o 
   2   4   6      284.84      278.00      5.03 o 
   3   4   6      984.49      954.23     27.96 o 
   4   4   6      236.01      235.44      9.60 o 
   5   4   6       31.68       31.36      3.53 o 
   6   4   6       58.70       54.38      4.85 o 
   7   4   6       83.78       80.72      6.12 o 
   8   4   6        1.57        2.45      2.29 o 
  -6   5   6        0.22       -1.00      1.66 o 
  -5   5   6       44.31       44.76      2.78 o 
  -4   5   6      105.97      112.74      3.96 o 
  -3   5   6      420.47      380.31      8.76 o 
  -2   5   6       26.46       28.92      1.14 o 
  -1   5   6        2.95        9.07      0.96 o 
   0   5   6      199.37      185.99      3.60 o 
   1   5   6      132.32      167.09      4.21 o 
   2   5   6       75.88       74.88      3.88 o 
   3   5   6      609.01      581.88     11.60 o 
   4   5   6       88.59       67.05      2.75 o 
   5   5   6       70.81       57.81      4.43 o 
   6   5   6       87.31       83.04      5.77 o 
   7   5   6        1.64        2.64      2.03 o 
   8   5   6        2.91        0.97      1.98 o 
  -6   6   6        7.84        8.93      2.56 o 
  -5   6   6       31.95       28.96      2.30 o 
  -4   6   6       98.48      104.61      3.91 o 
  -3   6   6       23.89       53.37      3.72 o 
  -2   6   6      302.88      298.15      7.10 o 
  -1   6   6      320.30      282.07      6.55 o 
   0   6   6      479.44      391.19      8.41 o 
   2   6   6      478.84      478.26     14.78 o 
   3   6   6      273.07      256.00      9.42 o 
   4   6   6       77.60       79.49      7.17 o 
   5   6   6      166.07      163.75      4.94 o 
   6   6   6      155.58      151.85      5.02 o 
   7   6   6       62.17       59.36      2.81 o 
   8   6   6        1.12       -0.05      1.13 o 
  -6   7   6        1.80        2.61      1.95 o 
  -5   7   6       27.29       38.29      2.67 o 
  -4   7   6        4.96        4.08      1.18 o 
  -3   7   6       14.13       22.16      1.70 o 
  -2   7   6       41.05       46.73      2.15 o 
  -1   7   6      228.04      216.08      9.51 o 
   0   7   6      272.16      276.02      9.08 o 
   1   7   6       57.80      104.18      4.51 o 
   2   7   6      157.56      137.96      5.72 o 
   3   7   6       17.41       18.26      2.16 o 
   4   7   6        8.34        8.78      1.95 o 
   5   7   6      129.76      125.30      4.20 o 
   6   7   6       80.08       74.90      3.39 o 
   7   7   6       30.25       35.18      4.56 o 
  -5   8   6       36.50       40.25      2.77 o 
  -4   8   6        1.61       15.02      2.40 o 
  -3   8   6      492.25      462.66     10.80 o 
  -2   8   6       98.61       88.64      3.22 o 
  -1   8   6      110.53       93.54      3.24 o 
   0   8   6       73.14       71.39      3.74 o 
   1   8   6        1.47        8.70      1.50 o 
   2   8   6      868.56      871.48     25.14 o 
   3   8   6      282.19      309.22     10.90 o 
   4   8   6       17.43       16.13      2.37 o 
   5   8   6       67.43      102.62      5.85 o 
   6   8   6       54.92       53.16      4.43 o 
   7   8   6        3.00        4.04      1.48 o 
  -5   9   6       32.05       31.65      2.65 o 
  -4   9   6       15.54       13.59      2.61 o 
  -3   9   6       76.39       77.80      3.31 o 
  -2   9   6       26.54       21.74      1.75 o 
  -1   9   6        3.66        3.74      1.45 o 
   0   9   6      276.77      274.39      9.66 o 
   1   9   6      150.30      163.70      6.57 o 
   2   9   6       68.98       73.87      4.06 o 
   3   9   6       56.57       48.77      3.43 o 
   4   9   6       19.27       22.27      2.64 o 
   6   9   6       20.95       16.76      2.77 o 
   7   9   6       24.46       25.56      3.50 o 
  -4  10   6        0.46        1.21      0.98 o 
  -3  10   6       58.26       65.85      3.18 o 
  -2  10   6       23.46       27.41      2.71 o 
  -1  10   6       51.76       53.35      3.74 o 
   0  10   6      163.31      138.20      6.22 o 
   1  10   6      260.76      269.04      9.71 o 
   2  10   6      132.34      127.44      5.77 o 
   3  10   6       87.68       88.42      4.75 o 
   4  10   6      190.78      185.71      7.91 o 
   5  10   6        0.01        5.93      1.95 o 
   6  10   6        0.41        0.16      1.55 o 
   7  10   6       37.40       37.87      4.19 o 
  -4  11   6        3.87        4.72      1.98 o 
  -3  11   6       17.16       21.27      2.79 o 
  -2  11   6      338.50      301.09     11.29 o 
  -1  11   6       89.80       84.31      4.93 o 
   0  11   6       62.30       58.65      4.03 o 
   1  11   6      123.79      150.37      6.86 o 
   2  11   6      165.41      184.98      7.70 o 
   3  11   6       31.30       29.89      3.06 o 
   4  11   6      285.36      306.74     11.35 o 
   5  11   6        7.20        4.93      1.79 o 
   6  11   6        3.04        1.40      1.63 o 
   7  11   6        0.41        1.87      2.00 o 
  -3  12   6       31.43       35.31      3.53 o 
  -2  12   6        4.42        3.43      1.66 o 
  -1  12   6       22.08       23.93      2.87 o 
   0  12   6       16.99       17.00      2.61 o 
   1  12   6       36.17       47.07      3.80 o 
   2  12   6       10.43       11.38      2.32 o 
   3  12   6      326.25      324.05     11.82 o 
   4  12   6        6.58        5.77      2.08 o 
   5  12   6      119.80      126.79      6.67 o 
   6  12   6       22.24       25.64      3.37 o 
  -2  13   6        0.16        1.45      1.48 o 
  -1  13   6        0.55        2.37      1.42 o 
   0  13   6      103.48       92.58      5.69 o 
   1  13   6        2.86        6.72      2.13 o 
   2  13   6       15.98       13.12      2.58 o 
   3  13   6       63.21       70.48      4.98 o 
   4  13   6      125.45      132.09      6.78 o 
   5  13   6       43.13       45.97      4.14 o 
   6  13   6        1.72        3.48      1.37 o 
  -1  14   6        4.81        3.85      1.82 o 
   0  14   6       29.46       30.78      3.56 o 
   1  14   6        2.35        5.01      2.13 o 
   2  14   6        8.10        9.54      1.58 o 
   3  14   6        0.14       -1.04      1.09 o 
   4  14   6        8.26       10.85      1.87 o 
   5  14   6       10.90       12.23      2.67 o 
   1  15   6       13.41       18.97      3.32 o 
   2  15   6       21.60       22.37      3.43 o 
   3  15   6        0.30        0.95      1.26 o 
  -2 -10   7        6.01        6.38      1.92 o 
  -1 -10   7       19.03       19.66      2.79 o 
  -4  -9   7       18.26       23.82      3.08 o 
  -3  -9   7       46.27       47.55      3.74 o 
  -2  -9   7        3.72        5.30      1.82 o 
  -1  -9   7       11.28       11.23      2.16 o 
   0  -9   7       68.00       66.53      4.40 o 
  -5  -8   7        5.75        9.33      2.29 o 
  -4  -8   7       12.99       16.08      2.50 o 
  -3  -8   7      108.29       95.27      5.17 o 
  -2  -8   7       90.78       85.44      4.88 o 
  -1  -8   7        0.11        0.03      1.13 o 
   0  -8   7        0.98        9.04      1.95 o 
   1  -8   7      142.71      144.80      6.64 o 
   2  -8   7       18.88       23.45      3.50 o 
  -5  -7   7        1.59        3.29      1.58 o 
  -4  -7   7        0.71        2.32      1.40 o 
  -3  -7   7       23.26       29.88      2.95 o 
  -2  -7   7        2.12        0.37      1.13 o 
  -1  -7   7       23.69       24.40      2.58 o 
   0  -7   7       14.66       19.66      2.40 o 
   1  -7   7       63.64       58.81      3.93 o 
   2  -7   7        6.48        5.59      2.19 o 
   3  -7   7       16.50       14.84      3.14 o 
  -6  -6   7       51.78       42.62      3.45 o 
  -5  -6   7        0.23       -0.37      1.16 o 
  -4  -6   7       29.69       34.73      2.95 o 
  -3  -6   7       94.53       92.87      4.77 o 
  -2  -6   7        2.03        2.40      1.29 o 
  -1  -6   7      143.38      139.99      6.04 o 
   0  -6   7      237.67      271.82      9.44 o 
   1  -6   7       37.89       30.95      2.45 o 
   2  -6   7       11.23        7.22      1.30 o 
   3  -6   7      214.96      225.87     10.31 o 
   4  -6   7        1.89        2.08      1.95 o 
  -6  -5   7        0.08       -1.34      0.90 o 
  -5  -5   7       14.03       15.44      2.29 o 
  -4  -5   7       45.12       51.40      3.43 o 
  -3  -5   7        8.29        8.54      1.71 o 
  -2  -5   7       17.06       23.24      2.40 o 
  -1  -5   7       16.99       15.79      1.98 o 
   0  -5   7       68.93      105.84      4.88 o 
   1  -5   7        3.42        6.17      1.30 o 
   2  -5   7        1.33        2.67      1.15 o 
   3  -5   7       61.60       53.19      4.40 o 
   4  -5   7        7.70       15.92      3.14 o 
   5  -5   7        0.94        1.19      2.00 o 
  -6  -4   7       17.91       19.05      2.40 o 
  -5  -4   7       77.19       75.71      4.24 o 
  -4  -4   7       59.49      197.19      7.41 o 
  -3  -4   7       10.68        9.70      1.61 o 
  -2  -4   7       47.70       51.77      3.19 o 
  -1  -4   7       57.43       49.69      3.03 o 
   0  -4   7       10.19       12.79      2.67 o 
   1  -4   7      103.86       92.84      3.28 o 
   2  -4   7      116.43      104.87      3.66 o 
   3  -4   7       33.05       30.86      2.05 o 
   4  -4   7       32.10       53.08      4.61 o 
   5  -4   7       15.08       14.47      3.21 o 
  -7  -3   7       31.86       17.82      3.74 o 
  -6  -3   7       61.70       57.07      3.00 o 
  -5  -3   7        9.23       10.94      1.77 o 
  -4  -3   7       53.34       82.71      4.14 o 
  -3  -3   7       60.78       50.82      3.06 o 
  -2  -3   7       41.86       33.74      2.48 o 
  -1  -3   7       19.26       27.22      2.21 o 
   0  -3   7      118.91      130.10      3.72 o 
   1  -3   7        2.43        1.57      0.69 o 
   2  -3   7      186.11      165.82      4.78 o 
   3  -3   7        1.89        1.96      0.86 o 
   4  -3   7       26.10       35.95      3.93 o 
   5  -3   7       21.21       26.67      3.77 o 
   6  -3   7       17.63       16.37      3.48 o 
  -7  -2   7       41.42       45.07      5.19 o 
  -6  -2   7       94.73       95.98      6.75 o 
  -5  -2   7        2.80        2.48      1.98 o 
  -4  -2   7       24.71       74.03      3.77 o 
  -3  -2   7      378.73      336.48     10.38 o 
  -2  -2   7      171.12      158.35      5.86 o 
  -1  -2   7      687.94      602.81     16.75 o 
   0  -2   7        9.44       20.70      1.28 o 
   1  -2   7       12.17       11.14      1.15 o 
   2  -2   7      240.42      215.83      8.07 o 
   3  -2   7       41.96       45.11      2.33 o 
   4  -2   7       74.36       80.31      3.51 o 
   5  -2   7       73.13       69.40      5.38 o 
   6  -2   7        5.55        4.35      2.35 o 
  -7  -1   7        7.66        7.22      3.00 o 
  -6  -1   7       71.03       62.34      5.40 o 
  -5  -1   7       94.24       92.12      3.49 o 
  -4  -1   7        1.10        2.21      1.04 o 
  -3  -1   7       84.56       82.41      3.77 o 
  -2  -1   7      712.89      645.12     17.65 o 
  -1  -1   7      151.72      140.03      2.55 o 
   0  -1   7        3.77       13.15      1.03 o 
   1  -1   7       21.94       10.65      1.07 o 
   2  -1   7       54.73       46.31      2.17 o 
   3  -1   7       73.07       76.03      2.99 o 
   4  -1   7      416.38      390.29      9.20 o 
   5  -1   7        3.19        0.08      1.48 o 
   6  -1   7        4.01        2.24      1.90 o 
  -7   0   7       56.36       54.74      5.32 o 
  -6   0   7        6.37        5.01      2.16 o 
  -5   0   7      184.11      188.76      9.18 o 
  -4   0   7       23.03       32.79      1.90 o 
  -3   0   7       38.69       44.25      2.74 o 
  -2   0   7      347.50      343.38      7.73 o 
  -1   0   7      125.35      118.56      5.59 o 
   0   0   7       85.04       91.09      2.72 o 
   1   0   7      510.60      469.90      9.88 o 
   2   0   7      206.48      197.85      5.49 o 
   3   0   7       16.99       14.51      1.78 o 
   4   0   7      154.01      187.60      5.42 o 
   5   0   7        4.74        8.52      1.78 o 
   6   0   7        3.07        3.08      1.87 o 
   7   0   7       23.74       21.14      3.72 o 
  -7   1   7        8.28        6.54      2.79 o 
  -6   1   7        1.35        3.48      2.03 o 
  -5   1   7        0.03       -0.90      1.48 o 
  -4   1   7       89.99      104.34      3.49 o 
  -3   1   7       44.15       45.88      2.11 o 
  -2   1   7      325.08      306.80      5.44 o 
  -1   1   7      110.28      116.88      2.50 o 
   0   1   7       38.61       46.49      1.18 o 
   1   1   7     2236.71     2241.50     40.98 o 
   2   1   7      123.73      124.44      3.74 o 
   3   1   7       11.98       15.65      1.40 o 
   4   1   7       45.26       62.59      2.79 o 
   5   1   7      260.92      230.94     10.24 o 
   6   1   7       37.26       33.23      4.06 o 
   7   1   7       28.71       26.14      4.03 o 
  -7   2   7        1.14       -0.87      1.92 o 
  -6   2   7      120.73      130.21      7.83 o 
  -5   2   7      132.21      125.67      7.09 o 
  -4   2   7       70.57       76.13      4.96 o 
  -3   2   7      267.58      278.36      6.61 o 
  -2   2   7        3.21        8.62      1.31 o 
  -1   2   7      683.71      770.13     12.19 o 
   0   2   7     1962.93     2102.35     31.66 o 
   1   2   7       91.01       84.70      1.86 o 
   2   2   7        3.64        5.65      1.32 o 
   3   2   7      266.08      259.63      6.52 o 
   4   2   7       29.41       35.47      2.10 o 
   5   2   7      269.78      250.11     10.79 o 
   6   2   7       60.15       52.11      4.74 o 
   7   2   7       21.04       24.77      3.98 o 
  -7   3   7        3.77        4.69      2.58 o 
  -6   3   7      107.63      117.13      7.33 o 
  -5   3   7      195.08      209.55      9.68 o 
  -4   3   7        4.24        3.74      1.58 o 
  -3   3   7        8.04        7.29      0.79 o 
  -2   3   7      328.44      340.00      6.03 o 
  -1   3   7        1.92        3.31      0.70 o 
   0   3   7      344.48      580.65     12.90 o 
   1   3   7      340.64      361.60      5.22 o 
   2   3   7        0.71        0.48      0.50 o 
   3   3   7      363.31      365.87      8.51 o 
   4   3   7      241.48      238.52      6.40 o 
   5   3   7        9.16        8.06      2.27 o 
   6   3   7       33.36       33.31      4.08 o 
   7   3   7       70.84       71.27      5.85 o 
  -6   4   7       96.86      111.72      7.01 o 
  -5   4   7        7.74        7.93      2.29 o 
  -4   4   7      381.17      396.09     14.26 o 
  -3   4   7       37.19       34.29      2.46 o 
  -2   4   7      152.58      151.08      3.23 o 
  -1   4   7      524.08      534.67      8.81 o 
   0   4   7      213.19      190.18      3.68 o 
   1   4   7      167.26      163.37      3.29 o 
   2   4   7      234.91      225.79      4.39 o 
   3   4   7       63.25       52.27      3.52 o 
   4   4   7       46.64       44.20      3.72 o 
   5   4   7       28.78       27.09      3.43 o 
   6   4   7        1.33       -0.66      1.58 o 
   7   4   7       57.43       61.89      5.48 o 
  -6   5   7       12.24       17.47      3.29 o 
  -5   5   7       13.83       17.02      2.93 o 
  -4   5   7      322.01      315.10      8.04 o 
  -3   5   7        9.43       11.52      1.21 o 
  -2   5   7      232.92      220.44      4.32 o 
  -1   5   7      636.79      577.13      9.49 o 
   0   5   7      102.47      138.12      2.93 o 
   1   5   7      133.29      164.41      4.31 o 
   2   5   7      832.45      804.30     16.01 o 
   3   5   7        1.14        1.33      2.96 o 
   4   5   7       13.38       37.05      2.60 o 
   5   5   7      185.54      178.56      8.60 o 
   6   5   7       44.37       39.24      4.24 o 
   7   5   7       16.09       14.20      3.32 o 
  -6   6   7       52.15       61.12      5.24 o 
  -5   6   7        1.87        1.55      1.66 o 
  -4   6   7     1132.51     1108.14     22.95 o 
  -3   6   7        0.04       -0.50      0.71 o 
  -2   6   7      269.11      252.84      4.85 o 
  -1   6   7      196.32      191.71      3.88 o 
   0   6   7       70.20       71.89      2.49 o 
   1   6   7      165.89      164.17      6.15 o 
   2   6   7     2003.40     2013.63     54.81 o 
   3   6   7       26.10       23.98      2.45 o 
   4   6   7       78.59       74.46      2.97 o 
   5   6   7       57.40       51.14      2.69 o 
   6   6   7       61.08       64.89      3.20 o 
   7   6   7       10.22       12.16      1.63 o 
  -6   7   7        0.08        0.82      1.77 o 
  -5   7   7        1.08        0.10      1.82 o 
  -4   7   7       71.03       79.08      3.45 o 
  -3   7   7       16.32       19.32      1.68 o 
  -2   7   7       42.70       40.25      2.05 o 
  -1   7   7       95.35       81.68      3.16 o 
   0   7   7       94.61      107.71      5.51 o 
   1   7   7      950.17      936.83     26.46 o 
   2   7   7       15.43       11.38      1.74 o 
   3   7   7      147.28      139.76      6.30 o 
   4   7   7      106.03      119.57      6.14 o 
   5   7   7       14.73       11.85      1.58 o 
   6   7   7       54.38       58.61      5.15 o 
   7   7   7       59.12       55.77      3.36 o 
  -5   8   7        0.55        0.87      1.08 o 
  -4   8   7       69.35       63.72      3.13 o 
  -3   8   7       21.85       18.11      5.36 o 
  -2   8   7     1149.89     1049.71     30.52 o 
  -1   8   7      213.77      202.86      5.43 o 
   0   8   7       60.49       73.63      3.82 o 
   1   8   7      412.16      399.63     12.68 o 
   2   8   7       10.27        6.25      1.48 o 
   3   8   7      164.68      159.65      6.91 o 
   4   8   7      644.20      636.71     20.25 o 
   5   8   7       39.20       39.61      3.66 o 
   6   8   7        6.27        3.76      1.27 o 
   7   8   7       16.77       15.71      2.03 o 
  -5   9   7        0.73        1.16      1.10 o 
  -4   9   7       20.66       20.50      2.01 o 
  -3   9   7        4.85        1.53      1.21 o 
  -2   9   7      446.22      413.39      9.81 o 
  -1   9   7       77.93       75.78      3.04 o 
   0   9   7        0.55        1.42      1.26 o 
   1   9   7        3.77        3.56      1.29 o 
   2   9   7      437.32      475.33     15.06 o 
   3   9   7       38.11       37.74      3.16 o 
   4   9   7      217.55      267.85     10.39 o 
   5   9   7      137.69      128.57      6.78 o 
   6   9   7       27.52       26.72      3.53 o 
   7   9   7        1.18       -0.34      1.79 o 
  -4  10   7        4.38        7.63      1.54 o 
  -3  10   7       54.26       53.18      4.76 o 
  -2  10   7       37.92       26.86      1.99 o 
  -1  10   7       64.21       59.78      3.98 o 
   0  10   7      406.09      409.61     13.60 o 
   1  10   7       34.76       31.18      2.79 o 
   2  10   7      303.28      286.61     10.27 o 
   3  10   7      101.66      109.31      5.56 o 
   4  10   7       59.72       67.06      4.43 o 
   5  10   7       26.01       25.17      3.16 o 
   6  10   7       50.41       41.54      3.95 o 
   7  10   7        0.77       -0.18      1.77 o 
  -4  11   7        5.86        8.01      1.64 o 
  -3  11   7       34.93       19.58      2.66 o 
  -2  11   7       46.81       39.64      3.35 o 
  -1  11   7        9.42        4.85      1.74 o 
   0  11   7      376.95      393.21     13.54 o 
   1  11   7       58.18       64.24      4.32 o 
   2  11   7       87.00       85.57      4.90 o 
   3  11   7        0.29        2.56      1.61 o 
   4  11   7       57.47       80.97      5.03 o 
   5  11   7       24.06       21.85      3.00 o 
   6  11   7       20.80       24.09      3.40 o 
  -3  12   7        6.57        8.41      2.21 o 
  -2  12   7        0.60        0.37      1.19 o 
  -1  12   7       45.70       40.27      3.51 o 
   0  12   7       10.22       14.49      2.42 o 
   1  12   7        2.17        1.66      1.63 o 
   2  12   7      279.05      265.13     10.29 o 
   3  12   7        0.01       -0.45      1.61 o 
   4  12   7      206.02      232.15      9.65 o 
   5  12   7        2.91        2.45      1.87 o 
   6  12   7       21.98       20.19      3.16 o 
  -2  13   7        5.53        6.90      2.08 o 
  -1  13   7       47.45       43.38      3.69 o 
   0  13   7       51.96       56.98      4.40 o 
   1  13   7       13.79       16.13      2.71 o 
   2  13   7      201.42      220.09      9.47 o 
   3  13   7       57.37       61.33      4.72 o 
   4  13   7       72.70       78.87      5.22 o 
   5  13   7       23.31       17.08      3.14 o 
  -1  14   7       39.56       43.72      4.01 o 
   0  14   7        0.06       14.10      2.74 o 
   1  14   7        8.65       10.75      2.61 o 
   2  14   7       13.44       12.94      2.79 o 
   3  14   7        6.18        5.98      2.37 o 
   4  14   7        1.65        3.40      2.19 o 
   5  14   7       25.19       25.56      3.61 o 
   1  15   7        0.47        1.40      2.08 o 
   2  15   7       36.74       43.70      4.56 o 
   3  15   7        9.07        9.48      1.79 o 
  -2  -9   8        0.02        0.69      1.34 o 
  -1  -9   8        6.27       10.36      2.29 o 
   0  -9   8       18.62       17.81      2.64 o 
  -4  -8   8       27.02       30.67      3.37 o 
  -3  -8   8        8.46        8.99      2.19 o 
  -2  -8   8        1.38        0.29      1.37 o 
  -1  -8   8        3.35        3.53      1.58 o 
   0  -8   8       97.17      101.60      5.56 o 
   1  -8   8        4.74        5.85      1.82 o 
  -5  -7   8        0.02        1.08      1.55 o 
  -4  -7   8       59.51       61.12      4.16 o 
  -3  -7   8        8.12        9.78      2.11 o 
  -2  -7   8       14.94       14.28      2.29 o 
  -1  -7   8       26.16       26.30      2.90 o 
   0  -7   8        2.11        3.69      1.45 o 
   1  -7   8        2.46        2.42      1.45 o 
   3  -7   8        1.10       -0.87      1.63 o 
  -5  -6   8        1.42        3.69      1.55 o 
  -4  -6   8       87.90       82.77      4.80 o 
  -3  -6   8       24.61       23.98      2.66 o 
  -2  -6   8        7.66        7.72      1.84 o 
  -1  -6   8       88.67       90.89      4.88 o 
   0  -6   8        0.79        0.29      0.95 o 
   1  -6   8        0.06        1.32      1.13 o 
   2  -6   8      144.86      150.87      6.13 o 
   3  -6   8        1.47        0.74      1.84 o 
  -6  -5   8        0.04        2.90      1.55 o 
  -5  -5   8       11.25       10.59      2.03 o 
  -4  -5   8        3.88        2.40      1.45 o 
  -3  -5   8      115.25      114.11      5.43 o 
  -2  -5   8      109.69      109.28      5.30 o 
  -1  -5   8       87.50      108.06      5.27 o 
   0  -5   8        5.29        2.40      1.24 o 
   1  -5   8        8.06        7.25      1.69 o 
   2  -5   8       51.71       51.67      2.83 o 
   3  -5   8       23.33       41.14      4.30 o 
   4  -5   8        1.25        2.74      2.19 o 
  -6  -4   8        1.44        2.61      1.37 o 
  -5  -4   8       26.52       56.56      3.74 o 
  -4  -4   8       68.50       61.00      3.85 o 
  -3  -4   8        6.38        5.53      1.50 o 
  -2  -4   8        2.02        2.56      1.13 o 
  -1  -4   8      808.98      811.40     22.51 o 
   0  -4   8        9.79        7.88      1.69 o 
   1  -4   8       91.94       89.50      3.33 o 
   2  -4   8       10.93       11.92      1.44 o 
   3  -4   8       42.33       60.23      3.12 o 
   4  -4   8       50.61       51.19      4.72 o 
   5  -4   8       50.80       53.37      5.32 o 
  -6  -3   8        2.72        3.91      1.35 o 
  -5  -3   8       43.21       41.88      3.11 o 
  -4  -3   8       26.12       18.84      2.19 o 
  -3  -3   8       72.19       71.38      3.93 o 
  -2  -3   8      131.36      120.48      5.25 o 
  -1  -3   8      151.83      173.40      6.65 o 
   0  -3   8       10.51        9.33      1.69 o 
   1  -3   8      186.85      177.62      4.98 o 
   2  -3   8        2.85        2.32      0.93 o 
   3  -3   8       47.17       64.37      2.97 o 
   4  -3   8      106.36      100.86      6.43 o 
   5  -3   8       30.10       31.12      4.22 o 
  -6  -2   8        6.23        2.42      2.16 o 
  -5  -2   8       20.19       20.99      1.90 o 
  -4  -2   8        4.12        1.19      1.08 o 
  -3  -2   8       42.69       42.20      2.82 o 
  -1  -2   8        6.71       16.71      1.92 o 
   0  -2   8      118.30      130.39      3.77 o 
   1  -2   8      648.95      643.66     13.29 o 
   2  -2   8      216.37      205.77      5.65 o 
   3  -2   8        7.42       16.03      1.70 o 
   4  -2   8        1.57        1.59      0.88 o 
   5  -2   8       28.69       21.95      3.45 o 
   6  -2   8        0.67       -0.18      1.82 o 
  -6  -1   8       68.74       62.02      5.43 o 
  -5  -1   8       34.75       35.20      2.26 o 
  -4  -1   8       20.03       21.24      1.77 o 
  -3  -1   8      160.28      152.45     10.81 o 
  -2  -1   8       44.22       53.77      3.14 o 
  -1  -1   8      101.75      110.48      4.83 o 
   0  -1   8        6.91        6.54      0.87 o 
   1  -1   8      207.02      201.60      5.25 o 
   2  -1   8      401.04      400.96      9.14 o 
   3  -1   8       96.37      106.57      3.79 o 
   4  -1   8       15.65       13.48      1.54 o 
   5  -1   8       68.83       58.52      5.03 o 
   6  -1   8        2.33        2.40      2.11 o 
  -6   0   8       51.02       55.17      5.32 o 
  -5   0   8        0.36        1.26      1.55 o 
  -4   0   8      123.78      126.56      6.04 o 
  -3   0   8      371.68      351.44      8.26 o 
  -2   0   8        2.81        4.38      0.90 o 
  -1   0   8        1.71       -0.10      0.47 o 
   0   0   8      261.88      242.77      5.71 o 
   1   0   8       31.24       26.74      1.60 o 
   2   0   8       33.84       39.36      2.07 o 
   3   0   8      226.31      232.20      6.20 o 
   4   0   8      190.97      177.49      6.65 o 
   5   0   8        7.78        5.58      1.26 o 
   6   0   8        0.18        0.76      1.79 o 
  -6   1   8       15.88       18.61      3.45 o 
  -5   1   8       58.77       67.71      5.32 o 
  -4   1   8      221.72      223.56      6.02 o 
  -3   1   8      249.46      251.12      6.37 o 
  -2   1   8       29.73       30.92      1.79 o 
  -1   1   8      384.37      399.75      6.88 o 
   0   1   8      112.19       96.74      1.94 o 
   1   1   8       34.74       31.73      1.70 o 
   2   1   8        0.03        0.64      0.58 o 
   3   1   8       92.47       92.14      3.39 o 
   4   1   8      418.30      380.90      9.17 o 
   5   1   8       11.32        8.07      1.42 o 
   6   1   8        1.03        1.61      1.82 o 
   7   1   8        0.10        3.24      2.37 o 
  -6   2   8       24.43       29.15      4.03 o 
  -5   2   8        0.64        0.00      1.40 o 
  -4   2   8       23.07       24.90      3.16 o 
  -3   2   8      238.18      240.72      9.20 o 
  -2   2   8        4.90        6.91      0.95 o 
  -1   2   8      685.03      719.08     11.58 o 
   0   2   8       70.39       49.32      1.95 o 
   1   2   8      174.90      172.02      2.93 o 
   2   2   8      137.01      147.51      4.33 o 
   3   2   8       54.87       83.42      3.26 o 
   4   2   8      297.65      296.96      7.68 o 
   5   2   8       52.26       60.18      4.96 o 
   6   2   8       44.67       45.83      4.56 o 
   7   2   8        3.98       11.38      3.16 o 
  -6   3   8        1.12        1.45      1.87 o 
  -5   3   8       44.86       49.76      4.51 o 
  -4   3   8       54.10       48.32      4.06 o 
  -3   3   8        0.03        1.05      0.92 o 
  -2   3   8      100.46      113.76      3.66 o 
  -1   3   8      550.50      584.78      9.63 o 
   0   3   8      519.04      471.71      7.97 o 
   1   3   8       41.26       42.75      1.17 o 
   2   3   8       33.70       30.09      1.76 o 
   3   3   8      280.09      284.84      7.19 o 
   4   3   8        0.01       -0.57      0.88 o 
   5   3   8       13.57       12.89      2.87 o 
   6   3   8      235.85      237.16     11.13 o 
   7   3   8       27.83       25.22      4.01 o 
  -6   4   8       30.04       27.64      3.95 o 
  -5   4   8       44.16       41.14      4.06 o 
  -4   4   8      307.45      309.81     12.11 o 
  -3   4   8       24.49       25.55      1.61 o 
  -2   4   8      188.57      189.29      4.33 o 
  -1   4   8      146.33      195.13      7.34 o 
   0   4   8       67.32       62.55      1.76 o 
   1   4   8        1.32        3.00      0.70 o 
   2   4   8      929.90      859.95     16.18 o 
   3   4   8       64.91       74.92      2.08 o 
   4   4   8       20.38       15.00      2.56 o 
   5   4   8       24.00       29.65      3.64 o 
   6   4   8      191.11      191.31      9.73 o 
   7   4   8       22.30       26.38      4.01 o 
  -6   5   8       58.00       69.69      5.61 o 
  -5   5   8       63.72       70.69      5.38 o 
  -4   5   8       73.69       82.35      5.38 o 
  -3   5   8       22.89       25.49      1.73 o 
  -2   5   8       25.90       26.90      1.59 o 
  -1   5   8        1.97        4.29      0.60 o 
   0   5   8       41.37       50.01      1.56 o 
   1   5   8      251.73      268.02      5.02 o 
   2   5   8      119.35      110.03      3.59 o 
   3   5   8      162.48      186.46      4.13 o 
   4   5   8       61.00       63.48      2.84 o 
   5   5   8        8.16        6.19      2.11 o 
   6   5   8       62.90       58.09      5.06 o 
   7   5   8        1.30        2.40      2.06 o 
  -6   6   8       63.11       68.56      5.56 o 
  -5   6   8      286.38      302.25     12.43 o 
  -4   6   8       52.96       47.13      4.19 o 
  -3   6   8      557.69      537.52     17.11 o 
  -2   6   8     1034.26      987.04     18.11 o 
  -1   6   8       30.66       42.06      2.81 o 
   0   6   8      168.41      177.16      3.68 o 
   1   6   8      202.46      192.07      5.09 o 
   2   6   8        7.49       15.59      1.37 o 
   3   6   8      352.43      359.16     12.54 o 
   4   6   8       46.29       44.16      2.39 o 
   5   6   8       90.62       93.09      3.78 o 
   6   6   8        0.57        0.80      1.20 o 
   7   6   8        0.11       -0.97      1.01 o 
  -5   7   8        4.89        2.98      1.87 o 
  -4   7   8        3.54        4.82      1.20 o 
  -3   7   8       77.65       74.37      3.14 o 
  -2   7   8      599.13      574.31     16.65 o 
  -1   7   8      139.03      143.97      3.28 o 
   0   7   8      307.72      284.00      6.65 o 
   1   7   8        0.46        2.24      0.97 o 
   2   7   8        1.22        2.29      1.16 o 
   3   7   8        5.36       18.97      2.40 o 
   4   7   8      130.44      125.15      6.41 o 
   5   7   8      174.52      165.17      6.49 o 
   6   7   8        3.17        6.93      1.60 o 
   7   7   8        8.67       13.72      2.09 o 
  -5   8   8        0.79        2.08      1.84 o 
  -4   8   8       80.00       84.95      3.65 o 
  -3   8   8      449.60      417.76     10.88 o 
  -2   8   8      315.18      307.07      9.40 o 
  -1   8   8      240.23      223.69      5.86 o 
   0   8   8      618.99      608.99     18.19 o 
   1   8   8       73.31       75.71      4.01 o 
   2   8   8      130.32      131.09      5.83 o 
   3   8   8      163.26      200.26      8.18 o 
   4   8   8       82.71       72.28      4.72 o 
   5   8   8       11.35       11.02      2.45 o 
   6   8   8        1.10        0.67      1.25 o 
   7   8   8        2.92        8.11      1.81 o 
  -5   9   8        3.07        7.19      2.35 o 
  -4   9   8        0.50       -0.64      0.79 o 
  -3   9   8       85.96       71.53      3.22 o 
  -2   9   8        4.74        4.94      1.17 o 
  -1   9   8      110.38      166.79      7.14 o 
   0   9   8      454.51      424.80     13.76 o 
   1   9   8      471.98      464.67     14.71 o 
   2   9   8       12.96       20.87      2.32 o 
   3   9   8      195.61      210.02      8.52 o 
   4   9   8       21.31       22.32      2.85 o 
   5   9   8       11.84       17.66      2.87 o 
   6   9   8        3.80        6.51      2.27 o 
   7   9   8       78.74       79.45      6.12 o 
  -4  10   8        3.82        4.57      1.28 o 
  -3  10   8        6.53        3.41      1.11 o 
  -2  10   8        9.58        8.88      1.46 o 
  -1  10   8       52.60       64.02      4.11 o 
   0  10   8      604.58      579.86     18.16 o 
   1  10   8      865.71      798.31     23.71 o 
   2  10   8       75.70       82.30      4.61 o 
   3  10   8      101.96       93.33      5.11 o 
   4  10   8        5.40        7.12      2.00 o 
   5  10   8        6.68        6.43      2.13 o 
   6  10   8       79.29       71.46      5.27 o 
   7  10   8       30.63       27.04      3.82 o 
  -3  11   8        2.13        3.66      1.19 o 
  -2  11   8        2.21        2.40      1.45 o 
  -1  11   8       17.79       29.70      3.00 o 
   0  11   8      178.44      167.47      7.38 o 
   1  11   8      172.71      163.01      7.17 o 
   2  11   8       68.02       72.88      4.45 o 
   3  11   8      195.91      204.38      8.52 o 
   4  11   8       84.43       85.22      5.17 o 
   5  11   8       26.67       27.96      3.35 o 
   6  11   8       21.91       22.74      3.29 o 
  -3  12   8        0.00        2.40      1.40 o 
  -2  12   8        1.84        3.79      1.63 o 
  -1  12   8        9.61       15.97      2.50 o 
   0  12   8       29.64       28.15      3.16 o 
   1  12   8       16.14       14.13      2.48 o 
   2  12   8      117.13      111.26      5.93 o 
   3  12   8      303.98      328.86     12.19 o 
   4  12   8       80.58       85.49      5.30 o 
   5  12   8       77.04       77.58      5.19 o 
   6  12   8        6.70        8.35      2.58 o 
  -2  13   8       11.20       10.38      2.29 o 
  -1  13   8        0.08        0.34      1.37 o 
   0  13   8       13.48        7.85      2.19 o 
   1  13   8       29.64       26.85      3.27 o 
   2  13   8      146.81      155.57      7.59 o 
   3  13   8      120.75      127.79      6.80 o 
   4  13   8        0.14       -2.33      1.55 o 
   5  13   8       17.87       19.79      3.14 o 
  -1  14   8        0.43        0.97      1.55 o 
   0  14   8       20.79       27.64      3.53 o 
   1  14   8        1.54       -0.32      1.71 o 
   2  14   8        7.09        9.22      2.64 o 
   3  14   8        0.52       -1.11      1.79 o 
   4  14   8       73.36       69.77      5.19 o 
   1  15   8        6.27        2.61      2.24 o 
   2  15   8        1.26        2.08      2.16 o 
   3  15   8        0.77        3.87      2.42 o 
  -2  -8   9        4.47        6.14      2.08 o 
  -1  -8   9       28.19       35.45      3.56 o 
   0  -8   9        1.91        0.37      1.50 o 
  -4  -7   9       17.99       19.90      2.87 o 
  -3  -7   9       11.84       11.04      2.37 o 
  -2  -7   9       19.80       23.43      2.95 o 
  -1  -7   9       28.96       30.75      3.24 o 
   0  -7   9       18.28       20.21      2.82 o 
   1  -7   9       11.62        8.30      2.00 o 
  -4  -6   9        0.14        1.00      1.48 o 
  -3  -6   9        0.07        0.58      1.21 o 
  -2  -6   9       12.41       16.47      2.45 o 
  -1  -6   9        0.54        0.18      1.08 o 
   0  -6   9       43.47       43.44      3.64 o 
   1  -6   9       46.58       41.30      3.40 o 
   2  -6   9        0.30        1.00      1.34 o 
   3  -6   9        5.30        8.27      2.74 o 
  -5  -5   9       79.91       79.13      4.80 o 
  -4  -5   9        0.93        0.66      1.32 o 
  -3  -5   9       12.32       15.05      2.29 o 
  -2  -5   9      193.55      197.88      7.99 o 
  -1  -5   9        2.17        1.61      1.34 o 
   0  -5   9        4.94        3.69      1.45 o 
   1  -5   9       25.54       26.25      2.79 o 
   2  -5   9        8.19       10.83      2.03 o 
   3  -5   9        2.95        7.51      2.50 o 
   4  -5   9        1.61        2.19      2.16 o 
  -5  -4   9       27.26       29.81      3.03 o 
  -4  -4   9       86.98       99.14      5.25 o 
  -3  -4   9      131.07      135.47      6.09 o 
  -2  -4   9      256.73      244.19      9.00 o 
  -1  -4   9       25.68       30.44      2.93 o 
   0  -4   9        3.47        2.79      1.32 o 
   1  -4   9        2.70        1.21      1.05 o 
   2  -4   9       54.88       57.31      2.92 o 
   3  -4   9       45.62       37.96      4.17 o 
   4  -4   9        0.16       -1.66      1.63 o 
  -6  -3   9       21.44       24.09      2.35 o 
  -5  -3   9        3.31        3.55      1.24 o 
  -4  -3   9      151.15      152.70      6.57 o 
  -3  -3   9      459.88      457.95     14.23 o 
  -2  -3   9       22.00       28.91      2.66 o 
  -1  -3   9      242.27      250.76      9.02 o 
   0  -3   9      584.02      564.00     16.75 o 
   1  -3   9        1.05        0.84      1.05 o 
   2  -3   9       95.99      126.63      5.94 o 
   3  -3   9       86.50       76.69      3.43 o 
   4  -3   9        0.25       -0.37      1.58 o 
   5  -3   9        8.53        7.83      2.77 o 
  -6  -2   9       36.77       27.70      4.06 o 
  -5  -2   9        1.00        2.17      1.03 o 
  -4  -2   9        0.55        0.67      0.94 o 
  -3  -2   9       40.74       49.02      3.37 o 
  -2  -2   9      508.09      526.78     15.64 o 
  -1  -2   9       13.93       12.33      1.90 o 
   0  -2   9      329.42      314.31     10.45 o 
   1  -2   9      356.39      319.36      7.71 o 
   2  -2   9        1.59       18.01      3.20 o 
   3  -2   9        1.19        0.95      1.05 o 
   4  -2   9       73.99       66.64      3.23 o 
   5  -2   9        0.83        0.13      1.79 o 
  -6  -1   9        1.04       -0.63      1.74 o 
  -5  -1   9        0.37       -0.08      0.90 o 
  -4  -1   9       41.85       37.18      2.31 o 
  -3  -1   9        3.89        3.20      1.24 o 
  -2  -1   9      383.98      383.82     12.01 o 
  -1  -1   9       88.52       86.58      4.30 o 
   0  -1   9       90.36       95.20      4.56 o 
   1  -1   9      372.82      368.20      8.51 o 
   2  -1   9      142.77      131.19      4.84 o 
   3  -1   9        6.73       10.44      1.41 o 
   4  -1   9      138.78      115.08      4.26 o 
   5  -1   9       15.04        9.80      2.77 o 
   6  -1   9       18.44       24.98      4.03 o 
  -6   0   9        3.26        5.61      2.53 o 
  -5   0   9       10.91       11.04      2.79 o 
  -4   0   9       15.46       14.01      1.56 o 
  -3   0   9       17.72       16.89      1.60 o 
  -2   0   9      186.05      205.36      5.58 o 
  -1   0   9      110.84      108.59      3.53 o 
   0   0   9       51.41       57.20      1.84 o 
   1   0   9      173.85      173.59      4.87 o 
   2   0   9        2.55       10.01      1.45 o 
   3   0   9      312.67      297.57      7.60 o 
   4   0   9      174.61      170.20      5.35 o 
   5   0   9        0.06       -0.17      0.91 o 
   6   0   9        7.82        4.53      2.45 o 
  -6   1   9       41.86       42.80      4.80 o 
  -5   1   9       11.85       11.78      2.71 o 
  -4   1   9       20.29       17.48      4.11 o 
  -3   1   9       27.04       24.27      1.80 o 
  -2   1   9       92.45       90.25      3.21 o 
  -1   1   9        0.63        4.12      0.86 o 
   0   1   9      186.16      174.42      3.04 o 
   1   1   9       20.77       24.37      1.60 o 
   2   1   9       10.72       16.08      1.50 o 
   3   1   9      604.72      597.00     13.03 o 
   4   1   9        5.72        6.10      1.25 o 
   5   1   9        1.42        0.72      0.96 o 
   6   1   9       18.47       15.28      3.29 o 
  -6   2   9        7.59        7.40      2.79 o 
  -5   2   9        2.83        0.79      1.79 o 
  -4   2   9       27.33       20.93      3.08 o 
  -3   2   9        1.78        0.72      0.72 o 
  -2   2   9      264.80      259.41      8.19 o 
  -1   2   9      204.35      186.59      4.95 o 
   0   2   9      202.34      188.72      3.89 o 
   1   2   9        6.23        4.55      0.69 o 
   2   2   9       88.73       98.82      3.49 o 
   3   2   9      171.09      159.50      8.52 o 
   4   2   9        0.02        0.71      0.90 o 
   5   2   9       26.05       25.32      2.18 o 
   6   2   9      131.43      127.08      7.83 o 
  -6   3   9        9.47       12.97      3.19 o 
  -5   3   9      126.98      135.54      7.83 o 
  -4   3   9        5.05        6.25      1.98 o 
  -3   3   9        3.90        5.87      1.05 o 
  -2   3   9       13.08       24.79      1.68 o 
  -1   3   9       87.14       76.98      2.10 o 
   0   3   9       10.32       10.04      0.78 o 
   1   3   9      212.33      199.36      4.01 o 
   2   3   9       23.60       59.18      2.11 o 
   3   3   9       64.88       60.51      5.02 o 
   4   3   9       79.76       75.38      3.40 o 
   5   3   9      104.43      100.71      6.49 o 
   6   3   9       65.12       65.47      5.54 o 
   7   3   9        0.35       -0.18      2.00 o 
  -6   4   9       24.43       32.89      4.27 o 
  -5   4   9      188.59      200.43      9.70 o 
  -4   4   9       17.28       14.23      2.56 o 
  -3   4   9       74.88       78.69      3.03 o 
  -2   4   9        2.01        3.96      0.83 o 
  -1   4   9      340.37      328.51      6.00 o 
   0   4   9      169.83      172.76      3.61 o 
   1   4   9      700.75      646.58     13.25 o 
   2   4   9       69.78       56.41      1.93 o 
   3   4   9       51.78       44.44      1.65 o 
   4   4   9        0.65        1.05      0.92 o 
   5   4   9      157.36      153.24      8.20 o 
   6   4   9        8.66       15.94      3.24 o 
   7   4   9        2.60        1.53      2.03 o 
  -6   5   9       31.44       38.48      4.53 o 
  -5   5   9       60.31       68.69      5.35 o 
  -4   5   9       35.82       34.02      3.51 o 
  -3   5   9       48.25       48.02      3.72 o 
  -2   5   9       71.09       75.14      6.49 o 
  -1   5   9      121.75      115.08      2.77 o 
   0   5   9        8.13       10.33      0.79 o 
   1   5   9      228.91      204.57      4.12 o 
   2   5   9      422.65      398.31      9.13 o 
   3   5   9        4.70        3.35      0.80 o 
   4   5   9       30.06       24.11      1.97 o 
   5   5   9       16.97       17.08      3.11 o 
   6   5   9        0.89       -1.71      1.53 o 
   7   5   9        1.71        0.90      2.19 o 
  -5   6   9       70.93       73.83      5.59 o 
  -4   6   9       11.97       17.10      2.87 o 
  -3   6   9      279.05      271.90     10.55 o 
  -2   6   9       50.85       67.94      6.34 o 
  -1   6   9       85.75       82.98      2.31 o 
   0   6   9        9.04        9.66      0.80 o 
   1   6   9      126.93      128.01      3.87 o 
   2   6   9       73.31       82.43      3.13 o 
   3   6   9      237.40      248.44      9.74 o 
   4   6   9      295.80      268.26      6.93 o 
   5   6   9        0.20       -0.07      1.00 o 
   6   6   9        6.93        7.15      2.17 o 
   7   6   9       51.03       55.67      3.57 o 
  -5   7   9        0.59        0.13      1.63 o 
  -4   7   9       48.65       56.17      4.56 o 
  -3   7   9      108.05      128.58     12.09 o 
  -2   7   9       86.34      155.85     29.00 o 
  -1   7   9      104.77      114.62      2.91 o 
   0   7   9      168.71      171.65      3.75 o 
   1   7   9      213.96      201.29      5.29 o 
   2   7   9      108.74      107.42      5.25 o 
   3   7   9      143.60      141.61      6.65 o 
   4   7   9       83.16       83.59      5.19 o 
   5   7   9       77.63       82.22      3.84 o 
   6   7   9       41.21       38.87      3.51 o 
   7   7   9       19.89       16.60      2.40 o 
  -5   8   9        0.00       -0.71      1.45 o 
  -4   8   9       29.72       26.28      3.32 o 
  -3   8   9      207.43      207.27      5.97 o 
  -2   8   9      102.73      105.42      3.72 o 
  -1   8   9       56.40       50.88      2.38 o 
   0   8   9      529.70      492.13     10.81 o 
   1   8   9       14.14       11.62      1.79 o 
   2   8   9       96.92      101.37      5.09 o 
   3   8   9       11.42       11.96      2.13 o 
   4   8   9        0.02        1.61      1.40 o 
   5   8   9       74.34       69.25      5.06 o 
   6   8   9       35.60       47.20      2.99 o 
   7   8   9        5.10        5.09      1.70 o 
  -4   9   9        6.54        6.98      1.39 o 
  -3   9   9        4.41        4.57      1.14 o 
  -1   9   9      193.79      163.89      5.71 o 
   0   9   9      375.74      355.76     11.91 o 
   1   9   9        1.57        1.61      1.24 o 
   3   9   9       14.51       12.44      2.19 o 
   4   9   9      194.26      204.33      8.86 o 
   5   9   9       29.88       35.00      3.64 o 
   6   9   9       29.71       51.63      4.69 o 
   7   9   9       25.62       26.85      4.03 o 
  -4  10   9       25.84       32.63      3.79 o 
  -3  10   9        8.14        8.57      1.40 o 
  -2  10   9       30.80       34.08      3.27 o 
  -1  10   9      378.90      334.04     11.72 o 
   0  10   9        0.02       -1.26      1.19 o 
   1  10   9        5.06        4.85      1.66 o 
   2  10   9      207.01      209.78      8.39 o 
   3  10   9       24.10       20.11      2.56 o 
   4  10   9       31.44       33.65      3.53 o 
   5  10   9       38.56       32.55      3.64 o 
   6  10   9        6.38        6.35      2.50 o 
  -3  11   9       37.39       46.56      2.83 o 
  -2  11   9        1.54        4.03      1.58 o 
  -1  11   9      116.74       98.29      5.48 o 
   0  11   9      113.59      105.17      5.62 o 
   1  11   9       60.20       54.85      4.03 o 
   2  11   9      468.07      473.76     15.71 o 
   3  11   9      110.18      108.04      5.75 o 
   4  11   9        6.19        3.16      1.77 o 
   5  11   9        0.24        0.16      1.50 o 
   6  11   9        0.56        2.40      1.98 o 
  -3  12   9       17.16       22.16      3.00 o 
  -2  12   9       32.06       41.27      3.56 o 
  -1  12   9        2.24        4.40      1.87 o 
   0  12   9       28.81       23.51      2.90 o 
   1  12   9       78.33       66.82      4.56 o 
   2  12   9       58.62       59.62      4.38 o 
   3  12   9      213.20      202.09      8.76 o 
   4  12   9      132.71      126.98      6.72 o 
   5  12   9        1.25        2.21      1.98 o 
   6  12   9       40.95       44.28      4.30 o 
  -2  13   9        8.88       12.25      2.37 o 
  -1  13   9       73.15       76.99      5.19 o 
   0  13   9       21.80       18.24      2.82 o 
   1  13   9      112.33      113.91      6.38 o 
   2  13   9       19.04       19.63      3.00 o 
   3  13   9       88.28       86.54      5.48 o 
   4  13   9       99.08      111.46      6.46 o 
   5  13   9      110.11      108.72      6.51 o 
  -1  14   9       33.68       38.00      3.85 o 
   0  14   9        0.35        1.95      1.79 o 
   1  14   9       32.54       37.53      3.85 o 
   2  14   9        5.75        9.57      2.58 o 
   3  14   9        1.75        1.16      1.95 o 
   4  14   9        3.79        1.32      2.06 o 
   2  15   9       16.16       16.87      3.37 o 
  -2  -7  10       68.68       73.01      4.96 o 
  -1  -7  10        4.03        6.72      2.06 o 
   0  -7  10        5.50        6.90      2.08 o 
  -3  -6  10        2.89        2.53      1.66 o 
  -2  -6  10        0.42       -1.62      1.08 o 
  -1  -6  10        6.45        6.17      1.92 o 
   0  -6  10       11.68       10.46      2.29 o 
   1  -6  10        0.11       -0.61      1.08 o 
   2  -6  10       35.46       32.15      3.43 o 
  -4  -5  10       28.28       28.70      3.19 o 
  -3  -5  10       70.70       73.99      4.69 o 
  -2  -5  10        6.54        4.56      1.71 o 
  -1  -5  10       45.20       41.04      3.51 o 
   0  -5  10       16.25       15.10      2.40 o 
   1  -5  10       17.67       26.88      3.03 o 
   2  -5  10       73.15       80.55      5.03 o 
  -5  -4  10        5.59        6.03      2.00 o 
  -4  -4  10        1.15       -0.61      1.21 o 
  -3  -4  10       25.49       28.41      3.03 o 
  -2  -4  10       74.42       80.90      4.74 o 
  -1  -4  10       14.74       16.37      2.45 o 
   0  -4  10        0.10        0.13      1.05 o 
   1  -4  10        6.65        9.04      2.00 o 
   2  -4  10        1.49        2.32      1.45 o 
   3  -4  10       12.28       15.80      1.93 o 
  -5  -3  10        6.64        4.69      1.51 o 
  -4  -3  10       87.08       97.14      5.27 o 
  -3  -3  10       24.58       30.75      2.90 o 
  -2  -3  10      141.60      128.78      6.04 o 
  -1  -3  10      110.83      112.81      5.64 o 
   0  -3  10        0.63        3.03      1.32 o 
   1  -3  10       18.02       44.78      3.53 o 
   2  -3  10       33.14       25.06      2.79 o 
   3  -3  10        3.12        2.45      1.42 o 
   4  -3  10       65.65       63.68      5.38 o 
  -5  -2  10        0.13       -0.97      1.03 o 
  -4  -2  10       42.39       34.16      2.44 o 
  -3  -2  10        4.97        7.56      1.87 o 
  -2  -2  10       51.04       52.08      3.74 o 
  -1  -2  10      114.95      118.12      5.64 o 
   0  -2  10      224.52      207.47      8.07 o 
   1  -2  10       18.04       32.49      2.98 o 
   2  -2  10       55.41       54.91      6.06 o 
   3  -2  10        0.02       -1.13      0.79 o 
   4  -2  10        9.27       11.42      1.72 o 
   5  -2  10        5.20       11.09      3.08 o 
  -6  -1  10        0.79        4.59      2.48 o 
  -5  -1  10        2.01        1.00      1.10 o 
  -4  -1  10       10.58       14.71      1.73 o 
  -3  -1  10        0.50        2.40      1.69 o 
  -2  -1  10        5.02        8.24      1.32 o 
  -1  -1  10      504.66      519.81     15.66 o 
   0  -1  10       69.49       71.96      4.22 o 
   1  -1  10       57.14       62.94      3.95 o 
   2  -1  10       47.32       46.32      5.19 o 
   3  -1  10        2.92        3.85      1.15 o 
   4  -1  10       10.63        8.42      1.48 o 
   5  -1  10        0.25        1.74      2.00 o 
  -6   0  10       50.71       59.72      5.75 o 
  -5   0  10       16.78       18.10      3.40 o 
  -4   0  10       85.64       83.27      3.59 o 
  -3   0  10       25.01       31.06      2.16 o 
  -2   0  10       41.86       36.71      2.16 o 
  -1   0  10       13.79       11.70      1.36 o 
   0   0  10      932.89      940.09     25.76 o 
   1   0  10       53.21       70.68      2.95 o 
   2   0  10      345.42      334.78      8.29 o 
   3   0  10       59.24       42.60      2.52 o 
   4   0  10        2.03        1.93      1.05 o 
   5   0  10        6.74        8.15      1.57 o 
  -6   1  10       38.52       37.29      4.74 o 
  -5   1  10       84.99       81.77      6.01 o 
  -4   1  10        8.88       10.12      1.49 o 
  -3   1  10       12.89       13.64      1.53 o 
  -2   1  10        0.87        3.50      0.98 o 
  -1   1  10       16.53       13.45      1.38 o 
   0   1  10      214.90      211.21      7.91 o 
   1   1  10      527.83      531.65     11.50 o 
   2   1  10      347.01      325.69      8.09 o 
   3   1  10       60.96       55.21      2.81 o 
   4   1  10        2.08        0.58      1.28 o 
   5   1  10        1.12        1.08      1.13 o 
   6   1  10        2.72        1.50      1.98 o 
  -6   2  10        3.92       -0.45      1.82 o 
  -5   2  10        0.04       -1.98      1.32 o 
  -4   2  10       98.72      117.44      6.85 o 
  -3   2  10        0.00       -0.04      0.71 o 
  -2   2  10        0.62        1.70      0.78 o 
  -1   2  10      102.55      104.15      3.64 o 
   0   2  10      109.93      105.33      3.55 o 
   1   2  10      119.94      129.64      3.11 o 
   2   2  10      309.03      320.42      7.93 o 
   3   2  10      188.15      174.91      5.40 o 
   4   2  10       11.86       14.75      2.60 o 
   5   2  10      118.62      111.42      4.51 o 
   6   2  10        2.05        1.53      1.98 o 
  -6   3  10        8.22        8.93      2.87 o 
  -5   3  10        1.56        0.58      1.84 o 
  -4   3  10       49.76       53.56      4.59 o 
  -3   3  10       14.26       16.44      1.61 o 
  -2   3  10       73.71       66.32      2.97 o 
  -1   3  10       82.60       77.24      2.91 o 
   0   3  10       14.98       19.31      1.10 o 
   1   3  10      546.12      567.07      9.29 o 
   2   3  10      434.66      405.47      7.29 o 
   3   3  10       16.88       20.40      2.56 o 
   4   3  10       66.98       67.14      4.84 o 
   5   3  10      200.10      203.24      6.44 o 
   6   3  10        2.51        3.43      2.21 o 
  -5   4  10        0.55       -0.50      1.37 o 
  -4   4  10        2.84        5.59      1.87 o 
  -3   4  10       32.83       30.99      2.01 o 
  -2   4  10      225.75      220.18      7.81 o 
  -1   4  10        0.05       -0.81      0.59 o 
   0   4  10        0.24        0.57      0.43 o 
   1   4  10        0.02        0.18      1.01 o 
   2   4  10      321.89      307.63      5.88 o 
   3   4  10       93.05       87.45      2.76 o 
   4   4  10      195.82      197.13      6.07 o 
   5   4  10       86.54       79.56      5.93 o 
   6   4  10       19.53       20.32      3.72 o 
  -5   5  10        5.66        1.74      1.77 o 
  -4   5  10       75.59       75.39      5.27 o 
  -3   5  10       18.76       16.29      2.50 o 
  -2   5  10       67.06       67.02      2.77 o 
  -1   5  10        0.23        0.22      0.47 o 
   0   5  10        3.19        1.97      1.28 o 
   1   5  10       55.42       81.79      6.68 o 
   2   5  10      108.97       97.62      3.54 o 
   3   5  10       92.08       96.64      2.92 o 
   4   5  10       10.12        9.55      2.02 o 
   5   5  10       25.52       29.75      2.08 o 
   6   5  10       15.85       12.41      2.95 o 
  -5   6  10        9.09       12.81      2.90 o 
  -4   6  10       14.71       20.58      3.06 o 
  -3   6  10      196.08      197.02      8.65 o 
  -2   6  10      186.36      187.83      5.47 o 
  -1   6  10      149.80      153.64      3.54 o 
   0   6  10      302.49      270.95      5.28 o 
   1   6  10      133.34      131.85      4.07 o 
   2   6  10        9.54       11.92      1.44 o 
   3   6  10       29.38       33.11      2.50 o 
   4   6  10       42.57       36.40      2.42 o 
   5   6  10        3.00        5.65      1.49 o 
   6   6  10       35.43       34.88      2.83 o 
  -5   7  10        0.20       -0.90      1.66 o 
  -4   7  10       32.37       45.59      4.22 o 
  -3   7  10       26.92       21.00      2.71 o 
  -2   7  10       19.83       19.63      1.63 o 
  -1   7  10       53.63       41.57      1.71 o 
   0   7  10      343.98      351.71     10.05 o 
   1   7  10       65.33      117.36     10.52 o 
   2   7  10        5.04        5.61      1.44 o 
   3   7  10        0.24       -0.03      1.08 o 
   4   7  10      442.90      413.62     14.94 o 
   5   7  10       12.85       23.83      2.24 o 
   6   7  10       15.53       16.68      2.26 o 
  -4   8  10        0.82        0.05      1.42 o 
  -3   8  10      100.48      106.48      5.98 o 
  -2   8  10       12.78       10.78      1.33 o 
  -1   8  10      757.39      716.97     12.13 o 
   0   8  10      169.50      157.12      4.19 o 
   1   8  10      187.23      190.01      7.36 o 
   2   8  10       45.84       42.75      3.24 o 
   3   8  10      106.22      112.00      5.88 o 
   4   8  10       71.54       64.03      4.64 o 
   6   8  10       20.57       19.65      2.31 o 
  -4   9  10        1.08        1.45      1.53 o 
  -3   9  10       20.86       23.05      1.91 o 
  -2   9  10        1.99        4.30      1.09 o 
  -1   9  10       80.56       67.67      2.87 o 
   2   9  10        0.24       -0.53      1.05 o 
   3   9  10      305.05      304.09     11.45 o 
   4   9  10        3.03        2.71      1.53 o 
   5   9  10       27.12       38.90      4.06 o 
   6   9  10      102.97       98.54      6.72 o 
  -4  10  10        2.95        3.27      2.00 o 
  -3  10  10       11.33       13.02      2.48 o 
  -2  10  10        0.31        0.52      0.80 o 
  -1  10  10       24.99       22.02      1.84 o 
   0  10  10       53.54       46.15      3.45 o 
   1  10  10       83.64       78.19      4.45 o 
   2  10  10        1.53        0.40      1.29 o 
   3  10  10       63.42       65.66      4.43 o 
   4  10  10        4.59        7.17      2.08 o 
   5  10  10        0.67       -0.95      1.45 o 
   6  10  10       59.76       67.48      5.59 o 
  -3  11  10        3.62        4.54      1.34 o 
  -2  11  10        0.09        0.55      0.91 o 
  -1  11  10       18.35       18.66      2.64 o 
   0  11  10      121.90      118.33      6.04 o 
   1  11  10      336.83      320.74     11.61 o 
   2  11  10        0.89       -0.50      1.24 o 
   3  11  10        0.40       -1.29      1.11 o 
   4  11  10        9.11       10.49      2.40 o 
   5  11  10       31.37       39.24      4.03 o 
   6  11  10       42.18       45.41      4.74 o 
  -2  12  10       19.22       17.95      2.58 o 
  -1  12  10       34.59       38.56      3.61 o 
   0  12  10        0.02        0.18      1.42 o 
   1  12  10       24.37       22.08      2.87 o 
   2  12  10       16.87       20.13      2.77 o 
   3  12  10       65.22       66.69      4.80 o 
   4  12  10       27.42       34.73      3.77 o 
   5  12  10       37.07       40.06      4.19 o 
  -1  13  10       12.23        8.80      2.32 o 
   0  13  10        2.23        3.79      1.82 o 
   1  13  10        2.59        3.48      1.90 o 
   2  13  10       23.76       22.77      3.19 o 
   3  13  10       28.87       35.34      3.64 o 
   4  13  10        4.78        5.82      2.37 o 
   5  13  10        1.55        4.66      2.40 o 
   0  14  10       25.31       26.64      3.45 o 
   1  14  10        6.71        5.06      2.19 o 
   2  14  10      111.00      109.90      6.51 o 
   3  14  10       27.89       25.14      3.56 o 
   4  14  10        8.63        8.80      2.61 o 
  -2  -6  11        3.69        4.32      1.90 o 
  -1  -6  11        6.51        8.06      2.35 o 
   0  -6  11        5.72        3.95      1.90 o 
  -3  -5  11       13.63       14.92      2.66 o 
  -2  -5  11       16.21       15.71      2.69 o 
  -1  -5  11       11.86       15.42      2.64 o 
   0  -5  11       34.20       40.88      3.64 o 
   1  -5  11        8.58        9.12      2.24 o 
   2  -5  11        2.18        5.72      1.98 o 
  -4  -4  11       38.47       43.28      3.74 o 
  -3  -4  11       29.48       36.45      3.43 o 
  -2  -4  11       50.82       46.42      3.93 o 
  -1  -4  11       12.64        9.83      2.16 o 
   0  -4  11        0.01       -0.29      1.05 o 
   1  -4  11        0.69        0.55      1.24 o 
   2  -4  11        4.82        7.12      2.13 o 
   3  -4  11       14.35       19.58      2.85 o 
  -4  -3  11       73.43       75.49      3.70 o 
  -3  -3  11        0.43        2.87      1.63 o 
  -2  -3  11       23.99       15.97      2.53 o 
  -1  -3  11      117.71      131.40      6.43 o 
   0  -3  11       21.49       22.88      2.79 o 
   1  -3  11      159.07      174.51      7.70 o 
   2  -3  11        6.82        5.11      1.77 o 
   3  -3  11       30.23       41.22      3.72 o 
  -5  -2  11       66.91       65.08      3.58 o 
  -4  -2  11       40.64       39.54      2.66 o 
  -3  -2  11       19.89       21.94      2.11 o 
  -2  -2  11       69.30       76.28      4.67 o 
  -1  -2  11        3.74        4.90      1.58 o 
   0  -2  11      214.72      217.60      8.62 o 
   1  -2  11      139.65      132.36      6.38 o 
   2  -2  11        0.16       -1.03      1.08 o 
   3  -2  11        2.94        5.37      1.40 o 
   4  -2  11       15.23       21.08      2.25 o 
  -5  -1  11        0.32       -0.22      1.01 o 
  -4  -1  11        1.74        1.34      1.29 o 
  -3  -1  11       11.05        8.87      1.56 o 
  -2  -1  11      207.10      203.04      5.96 o 
  -1  -1  11        6.31        8.12      1.90 o 
   0  -1  11      329.89      305.39     10.82 o 
   1  -1  11      210.13      215.68      8.62 o 
   2  -1  11       80.34       77.71      3.45 o 
   3  -1  11       45.28       49.70      2.90 o 
   4  -1  11        0.24        0.86      1.03 o 
  -5   0  11       19.47       25.33      3.93 o 
  -4   0  11       31.10       31.71      2.46 o 
  -3   0  11      151.73      151.30      6.84 o 
  -2   0  11       35.24       33.52      2.22 o 
   0   0  11       13.42       14.28      2.19 o 
   1   0  11       29.44       22.03      2.71 o 
   2   0  11       73.75       74.01      3.31 o 
   3   0  11       44.14       41.68      2.54 o 
   4   0  11       73.36       71.97      3.51 o 
   5   0  11        0.24        0.14      1.03 o 
  -5   1  11       26.74       22.22      3.61 o 
  -4   1  11       28.16       32.36      2.36 o 
  -3   1  11       92.73       96.68      3.85 o 
  -2   1  11        5.21        6.28      1.23 o 
   0   1  11      447.84      445.48     14.10 o 
   1   1  11        3.15        4.35      1.55 o 
   2   1  11      280.09      262.65      7.11 o 
   3   1  11        0.28       -0.46      0.83 o 
   4   1  11       14.68       14.55      1.86 o 
   5   1  11        0.05        0.65      1.00 o 
  -5   2  11       15.85       17.97      3.40 o 
  -4   2  11       25.28       40.69      4.19 o 
  -3   2  11       54.21       56.22      2.86 o 
  -2   2  11      355.86      339.62      8.32 o 
  -1   2  11      274.69      286.68      7.16 o 
   0   2  11      125.04      114.46      5.54 o 
   1   2  11       82.06       79.90      2.41 o 
   2   2  11      325.49      296.92      7.65 o 
   3   2  11      118.26      113.76      7.88 o 
   4   2  11       92.32       91.27      3.95 o 
   5   2  11       12.23       11.40      1.82 o 
   6   2  11        4.05        1.79      2.06 o 
  -5   3  11        2.90        4.32      2.24 o 
  -4   3  11       31.47       27.46      3.56 o 
  -3   3  11      274.73      272.75      8.07 o 
  -2   3  11       39.29       43.76      2.42 o 
  -1   3  11      493.40      479.25     10.91 o 
   0   3  11        5.21        6.59      1.63 o 
   1   3  11       29.52       24.57      1.84 o 
   2   3  11      159.84      163.02      3.92 o 
   4   3  11      238.91      238.35      7.08 o 
   5   3  11        0.06        1.33      1.15 o 
   6   3  11        8.03        7.51      2.77 o 
  -5   4  11       14.20       17.89      3.24 o 
  -4   4  11        0.01       -1.11      1.29 o 
  -3   4  11        3.40        1.17      0.96 o 
  -2   4  11      121.50      114.15      3.95 o 
  -1   4  11       26.94       42.93      3.16 o 
   0   4  11       88.66       88.81      3.12 o 
   1   4  11      643.96      621.93     13.21 o 
   2   4  11       73.97       67.81      2.34 o 
   3   4  11       71.42       74.50      2.84 o 
   4   4  11      176.35      156.52      5.40 o 
   5   4  11        6.70        6.48      1.56 o 
   6   4  11       22.64       21.43      3.82 o 
  -5   5  11        0.10        0.53      1.84 o 
  -4   5  11       12.90       15.55      2.87 o 
  -3   5  11       58.91       62.76      4.61 o 
  -2   5  11      308.54      304.63      7.62 o 
   0   5  11      199.79      175.60      4.79 o 
   1   5  11      924.46      877.22     17.68 o 
   2   5  11       44.94       52.36      2.66 o 
   3   5  11      498.98      494.53      8.92 o 
   4   5  11       27.58       27.13      1.84 o 
   5   5  11        0.49        0.81      1.23 o 
   6   5  11       97.82       89.52      6.72 o 
  -5   6  11       10.10        9.41      2.90 o 
  -4   6  11        2.49        2.53      1.79 o 
  -3   6  11        6.28        5.35      1.90 o 
  -2   6  11      134.91      135.64      4.84 o 
  -1   6  11      192.21      186.46      4.14 o 
   0   6  11       15.39       16.23      3.61 o 
   1   6  11      138.91      140.97      4.37 o 
   2   6  11       12.96       13.86      1.56 o 
   3   6  11      154.41      144.29      4.92 o 
   4   6  11        0.82        2.35      1.32 o 
   5   6  11        9.21       10.86      4.57 o 
   6   6  11       71.65       75.05      4.04 o 
  -4   7  11        9.05        8.14      2.40 o 
  -3   7  11       21.05       22.01      2.95 o 
  -2   7  11       55.49       58.41      4.14 o 
  -1   7  11      396.24      380.28      7.17 o 
   0   7  11      267.72      278.22     11.40 o 
   1   7  11       35.73       33.00      2.82 o 
   2   7  11       15.34       12.21      1.88 o 
   3   7  11      740.28      667.05     21.31 o 
   4   7  11        5.22       11.07      2.37 o 
   5   7  11      371.71      378.26      9.56 o 
   6   7  11        0.69       -0.80      1.20 o 
  -4   8  11        8.96        9.25      2.53 o 
  -3   8  11        4.57        4.95      1.82 o 
  -2   8  11        0.11        0.83      0.84 o 
  -1   8  11       23.84       18.71      1.58 o 
   0   8  11       18.72       18.08      1.26 o 
   1   8  11        0.15       -0.14      0.71 o 
   2   8  11       43.85       28.89      2.95 o 
   3   8  11      128.67      111.08      5.96 o 
   5   8  11       20.34       21.53      3.40 o 
   6   8  11        4.39        4.38      1.55 o 
  -4   9  11       21.03       21.95      3.29 o 
  -3   9  11        1.66        2.16      1.55 o 
  -2   9  11       41.18       37.04      3.82 o 
  -1   9  11       21.45       18.09      1.64 o 
   0   9  11       40.03       51.42      3.45 o 
   1   9  11       80.87       84.12      4.64 o 
   2   9  11      205.56      202.57      8.26 o 
   3   9  11       23.35       21.32      2.77 o 
   4   9  11       51.68       49.68      4.14 o 
   5   9  11      140.72      147.55      8.02 o 
   6   9  11       36.81       47.86      5.06 o 
  -3  10  11        0.70        1.24      1.48 o 
  -2  10  11        1.68        3.09      1.05 o 
  -1  10  11       78.99       95.11      3.71 o 
   1  10  11        0.55        1.00      1.24 o 
   2  10  11        0.35       -1.08      1.08 o 
   3  10  11        2.74        1.16      1.48 o 
   4  10  11        1.18       -0.24      1.40 o 
   5  10  11      115.44      116.39      6.93 o 
   6  10  11       13.75       12.39      3.06 o 
  -3  11  11        1.32        2.52      1.14 o 
  -2  11  11        9.90        9.55      1.52 o 
  -1  11  11       13.46        9.75      2.11 o 
   0  11  11       13.93       14.07      2.40 o 
   1  11  11        0.60        0.71      1.48 o 
   2  11  11       33.25       32.05      3.14 o 
   3  11  11       54.27       59.70      4.35 o 
   4  11  11       17.53       22.74      3.08 o 
   5  11  11        2.26        2.08      1.84 o 
  -2  12  11        9.72       10.15      2.21 o 
  -1  12  11       28.67       33.44      3.45 o 
   0  12  11       10.02       10.59      2.29 o 
   1  12  11       12.12       15.31      2.56 o 
   2  12  11       45.48       51.76      4.14 o 
   3  12  11       35.99       40.30      3.85 o 
   4  12  11        3.28        1.98      1.69 o 
   5  12  11       14.95       14.63      2.93 o 
  -1  13  11        0.74        2.77      1.71 o 
   0  13  11       20.89       25.67      3.24 o 
   1  13  11       41.92       42.51      3.87 o 
   2  13  11        9.98        8.04      2.24 o 
   3  13  11       10.90        7.56      2.32 o 
   4  13  11        1.50        2.98      2.03 o 
   1  14  11       27.91       32.10      3.79 o 
   2  14  11        0.54       -1.55      1.79 o 
   3  14  11        4.81        2.56      2.03 o 
  -2  -4  12        0.60        1.92      1.66 o 
  -1  -4  12       18.36       15.47      2.71 o 
   0  -4  12       22.23       32.94      3.56 o 
   1  -4  12       22.09       25.77      3.37 o 
  -3  -3  12        5.42        4.71      1.48 o 
  -2  -3  12       78.73       69.83      4.72 o 
  -1  -3  12        4.48        6.14      1.87 o 
   0  -3  12      105.94      108.37      6.06 o 
   1  -3  12        5.99        7.27      2.13 o 
   2  -3  12        0.58        0.42      1.42 o 
  -4  -2  12       36.27       32.10      4.14 o 
  -3  -2  12       52.29       48.63      4.24 o 
  -2  -2  12       63.67       62.92      4.38 o 
  -1  -2  12       35.82       29.83      3.19 o 
   0  -2  12        4.62        5.98      1.87 o 
   1  -2  12       61.27       55.54      4.30 o 
   2  -2  12       11.55       19.45      2.79 o 
   3  -2  12       13.23       11.67      2.45 o 
  -4  -1  12        0.01       -0.14      1.08 o 
  -3  -1  12       23.15       20.57      2.29 o 
  -2  -1  12       19.29       16.68      2.56 o 
  -1  -1  12       35.97       39.77      3.43 o 
   0  -1  12       41.82       41.12      3.58 o 
   1  -1  12        1.36        1.48      1.55 o 
   2  -1  12       13.86       12.23      2.37 o 
   3  -1  12       52.82       64.79      4.61 o 
   4  -1  12        1.40        3.06      1.29 o 
  -4   0  12      125.30      122.70     10.18 o 
  -3   0  12       25.92       29.39      2.60 o 
  -2   0  12       20.28       18.66      2.50 o 
  -1   0  12      151.02      144.53      6.67 o 
   0   0  12       69.73       62.95      4.24 o 
   1   0  12        0.00       -0.90      1.00 o 
   2   0  12       56.98       62.68      4.45 o 
   3   0  12       82.30       86.30      3.88 o 
   4   0  12        4.03        8.92      1.70 o 
  -5   1  12        0.97       -1.40      1.79 o 
  -4   1  12       43.48       41.10      2.76 o 
  -3   1  12       32.20       28.74      2.33 o 
  -2   1  12       99.13       94.56      3.99 o 
  -1   1  12       53.97       54.06      3.85 o 
   0   1  12        1.84        0.97      1.21 o 
   1   1  12       23.93       24.80      2.95 o 
   2   1  12        0.02       -0.32      0.87 o 
   3   1  12        6.75       12.29      1.77 o 
   4   1  12       13.58       12.30      1.84 o 
   5   1  12       33.64       40.19      3.00 o 
  -5   2  12        9.35        6.38      2.58 o 
  -4   2  12       92.78       93.40      6.35 o 
  -3   2  12        0.02       -0.64      1.40 o 
  -2   2  12      128.02      125.09      4.42 o 
  -1   2  12      110.74      118.98      5.88 o 
   0   2  12      123.95      113.16      5.72 o 
   1   2  12      149.56      142.55      6.62 o 
   2   2  12       78.66       69.55      3.17 o 
   3   2  12       20.75       24.13      2.16 o 
   4   2  12        1.03        1.25      1.15 o 
   5   2  12       46.15       48.14      3.21 o 
  -5   3  12        9.37        6.54      2.56 o 
  -4   3  12       47.58       47.94      4.66 o 
  -3   3  12       18.36       14.42      1.79 o 
  -2   3  12      231.09      216.13      6.18 o 
  -1   3  12        0.61        0.29      1.13 o 
   0   3  12      164.85      165.45      7.15 o 
   1   3  12       38.10       31.78      3.00 o 
   2   3  12       39.18       71.32      4.56 o 
   3   3  12       52.86       65.56      2.23 o 
   4   3  12        9.05       11.91      1.82 o 
   5   3  12        0.32        0.86      1.45 o 
  -5   4  12       17.59       19.37      3.50 o 
  -4   4  12        7.11        5.53      2.35 o 
  -3   4  12       74.19       75.05      3.39 o 
  -2   4  12        3.48       15.92      2.29 o 
  -1   4  12       57.13       60.44      4.06 o 
   0   4  12      283.49      252.23      9.45 o 
   1   4  12       22.91       23.42      1.80 o 
   2   4  12       95.23      105.90      3.59 o 
   3   4  12       28.46       24.18      1.66 o 
   4   4  12        0.14        1.04      0.87 o 
   5   4  12        7.28        8.41      1.73 o 
  -4   5  12        0.00       -1.69      1.21 o 
  -3   5  12      144.36      136.19      7.20 o 
  -2   5  12       63.61       74.23      3.22 o 
  -1   5  12        1.48        0.64      0.72 o 
   0   5  12      289.71      271.04      9.89 o 
   1   5  12       24.95       27.79      1.93 o 
   2   5  12      191.91      199.01      5.89 o 
   3   5  12       52.28       53.96      2.33 o 
   4   5  12      137.41      132.46      3.92 o 
   5   5  12       34.45       46.08      3.04 o 
  -4   6  12        0.02       -0.90      1.50 o 
  -3   6  12      108.10      115.60      6.54 o 
  -2   6  12        0.14        8.83      1.38 o 
  -1   6  12        0.44        0.13      0.72 o 
   0   6  12      128.78      120.58      3.90 o 
   1   6  12        2.10        2.02      1.21 o 
   2   6  12      137.56      124.97      4.40 o 
   3   6  12       71.52       65.36      3.21 o 
   4   6  12        1.95        1.07      1.27 o 
   5   6  12       15.32       26.43      4.22 o 
   6   6  12        0.05       -2.19      1.49 o 
  -4   7  12       15.44       21.24      3.24 o 
  -3   7  12       36.09       38.40      3.69 o 
  -2   7  12      101.36      102.13      5.64 o 
  -1   7  12       96.35      101.08      3.68 o 
   0   7  12       11.69       14.52      1.48 o 
   1   7  12      167.84      171.09      5.12 o 
   2   7  12      607.77      559.88     12.59 o 
   3   7  12       52.68       50.95      2.86 o 
   4   7  12      177.69      164.42      8.23 o 
   5   7  12        0.07       -1.42      1.03 o 
   6   7  12        5.88        2.76      1.63 o 
  -4   8  12        1.08        2.03      1.84 o 
  -3   8  12        0.30        0.58      1.26 o 
  -2   8  12       23.92       17.66      2.56 o 
  -1   8  12       48.16       50.46      3.41 o 
   0   8  12      108.52      125.45      5.04 o 
   1   8  12       12.33       11.28      2.71 o 
   2   8  12       18.86       21.95      1.91 o 
   3   8  12       93.44       89.79      5.43 o 
   4   8  12        0.56       -0.69      1.45 o 
   5   8  12       70.67       69.80      5.54 o 
   6   8  12        2.69        4.17      1.55 o 
  -3   9  12       12.61       12.83      2.45 o 
  -2   9  12        0.03        6.61      1.87 o 
  -1   9  12       78.80       76.16      3.15 o 
   0   9  12        1.49        0.46      0.82 o 
   1   9  12      171.94      169.49      7.23 o 
   2   9  12       29.69       33.57      3.06 o 
   3   9  12      135.82      139.56      7.04 o 
   4   9  12       57.91       50.63      4.27 o 
   5   9  12       80.83       76.36      5.67 o 
  -3  10  12        6.61        8.35      2.37 o 
  -2  10  12        0.57        6.11      1.82 o 
  -1  10  12       18.24       14.36      1.64 o 
   0  10  12      100.56       87.21      4.93 o 
   1  10  12        0.26       -1.48      1.32 o 
   2  10  12       12.26       17.18      2.45 o 
   3  10  12       84.94       85.46      5.32 o 
   4  10  12       20.18       16.00      2.82 o 
   5  10  12       16.04       16.37      3.08 o 
  -2  11  12       16.97       15.54      1.80 o 
  -1  11  12        2.42        3.53      1.74 o 
   0  11  12        0.57       -1.87      1.32 o 
   1  11  12       46.32       39.24      3.40 o 
   2  11  12       20.47       24.25      2.98 o 
   3  11  12       87.28       87.70      5.40 o 
   4  11  12        0.89       -0.66      1.53 o 
   5  11  12       23.00       26.96      3.64 o 
  -1  12  12       46.55       50.79      4.14 o 
   0  12  12        0.01       -0.42      1.42 o 
   1  12  12        6.32        8.12      2.16 o 
   2  12  12        1.05        2.56      1.69 o 
   3  12  12       18.34       21.58      3.11 o 
   4  12  12        8.32        5.82      2.19 o 
   0  13  12       17.16       11.12      2.61 o 
   1  13  12        0.05       -2.13      1.42 o 
   2  13  12       13.96        9.30      2.50 o 
   3  13  12        3.84       -0.92      1.74 o 
  -2  -3  13       56.30       62.47      4.66 o 
  -1  -3  13       25.29       25.27      3.27 o 
   0  -3  13        6.41        4.95      1.95 o 
  -3  -2  13        0.10       -0.61      1.40 o 
  -2  -2  13        0.61        0.24      1.34 o 
  -1  -2  13        1.07        1.79      1.61 o 
   0  -2  13      107.45      111.83      6.30 o 
   1  -2  13        2.55        6.80      2.19 o 
   2  -2  13        7.76       12.86      2.66 o 
  -3  -1  13       17.14       17.66      2.85 o 
  -2  -1  13        1.17        0.53      1.42 o 
  -1  -1  13        3.82        4.98      1.82 o 
   0  -1  13       47.92       64.49      4.66 o 
   1  -1  13        3.40        7.54      2.00 o 
   2  -1  13       42.72       42.83      4.01 o 
   3  -1  13        6.34        7.12      2.19 o 
  -4   0  13        0.12       -0.60      1.15 o 
  -3   0  13       17.34       26.33      3.19 o 
  -2   0  13        3.51        6.54      2.08 o 
  -1   0  13        5.39        5.43      1.92 o 
   0   0  13       19.09       15.00      2.56 o 
   1   0  13        9.31        8.85      2.19 o 
   2   0  13        0.53        0.37      1.40 o 
   3   0  13       19.25       15.10      2.66 o 
  -4   1  13        0.22        1.43      1.31 o 
  -3   1  13       21.51       20.24      3.35 o 
  -2   1  13       21.68       21.37      2.87 o 
  -1   1  13        1.03        0.37      1.32 o 
   0   1  13       19.20       14.20      2.42 o 
   2   1  13       26.98       32.55      3.43 o 
   3   1  13       33.93       43.06      3.82 o 
   4   1  13        9.90       13.04      1.95 o 
  -4   2  13        1.71        1.37      1.84 o 
  -3   2  13      114.93      103.33      4.27 o 
  -2   2  13       21.62       22.40      2.85 o 
  -1   2  13       88.35       89.68      5.22 o 
   0   2  13       38.46       38.50      3.40 o 
   1   2  13       29.89       52.76      4.08 o 
   2   2  13       48.90       44.68      3.72 o 
   3   2  13        1.18       -0.16      0.96 o 
   4   2  13        8.53        7.16      3.62 o 
  -4   3  13        0.96        0.92      1.77 o 
  -3   3  13       49.83       60.10      3.23 o 
  -2   3  13       20.35       19.53      2.74 o 
  -1   3  13       41.39       40.35      3.45 o 
   0   3  13       24.52       19.32      2.71 o 
   1   3  13       54.44       53.90      3.98 o 
   2   3  13       11.03        8.27      2.06 o 
   3   3  13       11.21       11.99      1.40 o 
   4   3  13        0.07        0.24      1.00 o 
  -4   4  13        3.32        2.58      1.92 o 
  -3   4  13       49.27       51.19      4.27 o 
  -2   4  13        1.95        2.66      1.45 o 
  -1   4  13        0.65        0.71      1.34 o 
   0   4  13        1.43        0.50      1.26 o 
   1   4  13      227.33      216.90      8.89 o 
   2   4  13        0.60        0.47      1.24 o 
   3   4  13       18.31       22.88      1.71 o 
   4   4  13       18.90       18.65      1.75 o 
   5   4  13       22.10       27.90      1.90 o 
  -4   5  13        8.90       12.17      2.92 o 
  -3   5  13        1.80       10.17      2.37 o 
  -2   5  13        1.60        0.70      0.94 o 
  -1   5  13       30.64       22.80      2.77 o 
   0   5  13       38.08       37.29      3.32 o 
   1   5  13      120.42      140.29      6.70 o 
   2   5  13       94.40       88.83      3.71 o 
   3   5  13       21.09       25.68      1.75 o 
   4   5  13       56.77       65.73      2.78 o 
   5   5  13        6.33        8.23      1.50 o 
  -4   6  13        0.07        1.95      2.06 o 
  -3   6  13        6.03       10.67      2.50 o 
  -2   6  13        4.81        4.55      1.28 o 
  -1   6  13      171.73      171.30      7.52 o 
   0   6  13        2.11        3.77      1.55 o 
   1   6  13        5.55       17.13      2.53 o 
   2   6  13       24.48       23.21      2.00 o 
   3   6  13       36.17       36.45      2.58 o 
   4   6  13       41.57       48.40      2.37 o 
   5   6  13        6.23       11.49      1.97 o 
  -3   7  13       81.07       87.70      5.61 o 
  -2   7  13        1.32        2.40      1.50 o 
  -1   7  13      107.96      104.05      5.59 o 
   0   7  13       25.95       19.98      2.66 o 
   1   7  13        4.20        8.83      1.35 o 
   2   7  13        0.93        0.30      0.83 o 
   3   7  13       46.68       50.32      4.60 o 
   4   7  13       74.45       70.14      5.19 o 
   5   7  13        3.19        4.71      1.48 o 
  -3   8  13        6.84        6.25      2.16 o 
  -2   8  13        0.39        1.53      1.45 o 
  -1   8  13       17.89       25.04      2.95 o 
   0   8  13       10.28        9.71      1.81 o 
   1   8  13       79.11       81.74      3.43 o 
   2   8  13       71.07       68.30      5.54 o 
   3   8  13        0.61        2.82      1.69 o 
   4   8  13       18.02       23.22      3.24 o 
   5   8  13        0.24       -0.37      1.45 o 
  -3   9  13        0.00       -0.66      1.34 o 
  -2   9  13        2.49        1.84      1.55 o 
  -1   9  13      127.68      119.80      6.04 o 
   0   9  13      119.81      114.20     10.11 o 
   1   9  13      283.44      281.99      7.51 o 
   2   9  13        0.24        0.50      1.34 o 
   3   9  13       26.11       31.99      3.45 o 
   4   9  13       26.00       24.38      3.35 o 
   5   9  13        1.14        2.45      1.79 o 
  -2  10  13       10.92       12.91      2.40 o 
  -1  10  13       76.65       72.83      4.77 o 
   0  10  13       11.80        9.75      2.11 o 
   1  10  13        4.90        3.64      1.79 o 
   2  10  13       90.98      112.82      6.01 o 
   3  10  13       58.52       59.15      4.53 o 
   4  10  13        6.08        7.14      2.21 o 
  -1  11  13       39.36       34.79      3.35 o 
   0  11  13        8.37        9.38      2.27 o 
   1  11  13       42.07       37.45      3.37 o 
   2  11  13       90.69       81.24      5.19 o 
   3  11  13        0.31        0.47      1.58 o 
   4  11  13       12.42       14.26      2.82 o 
   0  12  13        1.24        0.74      1.63 o 
   1  12  13       36.12       37.53      3.58 o 
   2  12  13      121.45      121.70      6.54 o 
   3  12  13        3.32        1.77      1.87 o 
   1  13  13       51.31       53.03      4.51 o 
   2  13  13       16.51       24.43      3.24 o 
  -1  -1  14       65.93       60.41      4.64 o 
   0  -1  14        0.00        3.14      1.98 o 
   1  -1  14        0.00        1.21      1.53 o 
  -2   0  14        0.22       -2.02      1.34 o 
  -1   0  14       36.09       36.00      3.77 o 
   0   0  14        0.13        0.74      1.48 o 
   1   0  14       12.40       13.36      2.74 o 
   2   0  14      166.09      184.10      8.73 o 
  -3   1  14        1.83        3.08      1.95 o 
  -2   1  14        9.85        9.22      2.45 o 
  -1   1  14        0.09       -0.32      1.37 o 
   0   1  14       26.46       27.80      3.29 o 
   1   1  14       51.80       55.56      4.38 o 
   2   1  14       20.71       26.85      3.37 o 
   3   1  14       20.17       21.90      3.24 o 
  -3   2  14       29.30       33.31      3.66 o 
  -2   2  14       66.93       63.00      4.61 o 
  -1   2  14        3.65        8.38      2.21 o 
   0   2  14       13.44       17.16      2.71 o 
   1   2  14       42.91       41.22      3.85 o 
   2   2  14        2.84        2.16      1.55 o 
   3   2  14        2.35        2.27      1.77 o 
  -3   3  14       23.01       27.80      3.27 o 
  -2   3  14       32.27       28.17      3.27 o 
  -1   3  14       19.09       12.15      2.40 o 
   0   3  14       63.19       62.89      4.59 o 
   1   3  14        1.38        1.95      1.45 o 
   2   3  14       21.61       24.27      3.19 o 
   3   3  14        0.76        0.61      1.42 o 
   4   3  14       45.65       63.36      4.81 o 
  -3   4  14        7.42        9.75      2.50 o 
  -2   4  14        7.06        6.32      2.03 o 
  -1   4  14      115.60      120.80      6.43 o 
   0   4  14       82.95       86.07      5.30 o 
   1   4  14       20.98       20.29      2.90 o 
   2   4  14        3.87        2.71      1.55 o 
   3   4  14       19.16       20.70      1.70 o 
   4   4  14        5.34        1.56      1.14 o 
  -3   5  14        6.40        5.01      2.06 o 
  -2   5  14       16.86       15.81      2.61 o 
  -1   5  14       27.81       35.68      3.56 o 
   0   5  14       96.18       98.67      5.67 o 
   1   5  14       45.89       36.69      3.43 o 
   2   5  14        1.32        1.63      1.48 o 
   3   5  14       25.78       32.70      2.60 o 
   4   5  14       19.57       15.05      1.64 o 
  -3   6  14        0.12       -0.58      1.50 o 
  -2   6  14        1.52        1.71      1.74 o 
  -1   6  14       15.89       21.71      2.87 o 
   0   6  14       36.70       52.42      4.11 o 
   1   6  14        7.79        9.43      2.27 o 
   2   6  14       47.53       49.32      2.80 o 
   3   6  14       79.60       91.49      4.10 o 
   4   6  14       24.48       30.48      2.10 o 
  -3   7  14       23.24       30.70      3.64 o 
  -1   7  14        3.68        4.59      1.82 o 
   0   7  14       19.55       23.09      3.06 o 
   1   7  14       27.80       18.55      2.79 o 
   2   7  14       43.99       50.02      2.90 o 
   3   7  14      122.58      122.87      5.52 o 
   4   7  14       17.93       16.97      2.12 o 
  -2   8  14       25.12       29.52      3.27 o 
  -1   8  14       19.76       21.79      3.00 o 
   0   8  14        6.75        7.19      2.11 o 
   1   8  14        1.06        0.02      1.40 o 
   2   8  14       52.86       61.04      3.16 o 
   3   8  14        8.14       11.75      2.42 o 
   4   8  14        8.02       10.41      2.53 o 
  -2   9  14       49.79       41.80      3.85 o 
   0   9  14       21.64       20.50      2.98 o 
   1   9  14        9.32       11.43      1.65 o 
   2   9  14        0.24       -0.34      1.29 o 
   3   9  14        0.51       -0.08      1.40 o 
   4   9  14        0.63        3.14      1.74 o 
   0  10  14        0.04        0.71      1.55 o 
   1  10  14       29.72       38.16      3.48 o 
   2  10  14        0.04       -1.21      1.40 o 
   3  10  14        0.69        3.61      1.84 o 
   4  10  14       26.52       47.65      4.45 o 
   0  11  14       37.26       34.92      3.32 o 
   1  11  14      114.28      113.23      6.09 o 
   2  11  14       70.92       65.74      4.69 o 
   3  11  14       42.06       44.20      4.11 o 
   1  12  14       64.15       58.41      4.59 o 
   2  12  14       20.58       23.51      3.27 o 
  -1   1  15       30.44       28.83      3.56 o 
   0   1  15       23.49       25.22      3.40 o 
   1   1  15       44.09       52.32      4.48 o 
  -1   2  15        6.66       10.25      2.45 o 
   0   2  15       41.86       45.86      4.11 o 
   1   2  15       46.68       47.71      4.30 o 
   2   2  15        0.22        0.08      1.48 o 
  -2   3  15        1.89        3.06      1.90 o 
  -1   3  15       19.32       23.48      3.24 o 
   0   3  15       75.02       80.97      5.43 o 
   1   3  15       81.53       80.34      5.35 o 
   2   3  15        5.22        3.56      1.82 o 
  -2   4  15        7.31       10.73      2.56 o 
  -1   4  15       11.25       14.41      2.82 o 
   0   4  15       70.25       57.62      4.45 o 
   1   4  15       14.76       14.52      2.79 o 
   2   4  15        0.03       -0.97      1.32 o 
   3   4  15       44.87       44.36      4.14 o 
  -2   5  15       11.93       12.28      2.58 o 
  -1   5  15       23.46       21.72      3.03 o 
   0   5  15        4.11        3.19      1.77 o 
   1   5  15        2.70        1.50      1.53 o 
   2   5  15      106.74      103.92      6.25 o 
   3   5  15       70.71       76.31      5.40 o 
  -1   6  15        7.58       11.46      2.50 o 
   0   6  15       30.55       39.69      3.77 o 
   1   6  15       18.04       20.79      3.08 o 
   2   6  15       42.33       35.47      3.82 o 
   3   6  15       43.92       49.57      3.11 o 
  -1   7  15       32.22       41.62      3.87 o 
   0   7  15       22.24       24.48      3.22 o 
   1   7  15        3.43        4.90      1.92 o 
   2   7  15        6.06        4.59      2.06 o 
   3   7  15        9.03       12.36      1.93 o 
  -1   8  15        9.99       11.17      2.53 o 
   0   8  15       18.86       23.32      3.21 o 
   1   8  15       25.39       37.97      4.01 o 
   2   8  15       24.26       31.69      2.52 o 
   3   8  15       16.39       22.51      2.31 o 
   0   9  15        3.72        4.40      2.06 o 
   1   9  15       13.25       16.31      2.90 o 
   2   9  15      167.03      178.83      5.90 o 
   3   9  15        4.69       15.18      2.82 o 
   1  10  15       43.70       50.37      4.06 o 
   2  10  15       22.32       24.77      3.22 o 
                                                 
